# Supplementary material for: Removal of dead fish eggs by Asellus aquaticus as a potential biological control in aquaculture
Source: Sci Rep. 2024 Mar 27;14:7295. doi: 10.1038/s41598-024-57903-4 (PMC10973432; doi:10.1038/s41598-024-57903-4)
Supplement: Supplementary file 1 — Supplementary Tables. [file 41598_2024_57903_MOESM1_ESM.xlsx]

## Sheet: Exp_I.
Platte	well	Groups	0 hour		5 hours			10 hours			15 hours			20 hours			25 hours			30 hours				35 hours				40 hours				45 hours
			number of eggs with living embryos	number of dead eggs	number of eggs with living embryos	number of dead eggs	number of disappeared eggs	number of eggs with living embryos	number of dead eggs	number of disappeared eggs	number of eggs with living embryos	number of dead eggs	number of disappeared eggs	number of eggs with living embryos	number of dead eggs	number of disappeared eggs	number of eggs with living embryos	number of dead eggs	number of disappeared eggs	number of eggs with living embryos	number of hatched larvae	number of dead eggs	number of disappeared eggs	number of eggs with living embryos	number of hatched larvae	number of dead eggs	number of disappeared eggs	number of eggs with living embryos	number of hatched larvae	number of dead eggs	number of disappeared eggs	number of eggs with living embryos	number of hatched larvae	number of dead eggs	number of disappeared eggs
1	1	0 Asellus/well	20	10	20	9	1	20	9	1	20	9	1	20	9	1	20	9	1	20	0	9	1	18	2	9	1	16	4	9	1	12	8	9	1
1	2	0 Asellus/well	20	10	20	10	0	19	10	1	19	10	1	19	10	1	19	10	1	18	1	10	1	16	3	10	1	15	4	10	1	14	5	10	1
1	3	0 Asellus/well	20	10	20	10	0	20	10	0	20	10	0	20	10	0	20	10	0	20	0	10	0	20	0	10	0	20	0	10	0	16	4	10	0
1	4	0 Asellus/well	20	10	20	10	0	20	10	0	20	10	0	20	10	0	20	10	0	20	0	10	0	20	0	10	0	15	5	10	0	11	9	10	0
1	5	0 Asellus/well	20	10	20	10	0	20	10	0	20	10	0	20	10	0	20	10	0	20	0	10	0	20	0	10	0	18	2	10	0	18	2	10	0
1	6	0 Asellus/well	20	10	20	10	0	20	10	0	20	10	0	20	10	0	20	10	0	20	0	9	1	20	0	9	1	20	0	9	1	20	0	9	1
2	1	0 Asellus/well	20	10	20	10	0	20	10	0	20	10	0	20	10	0	20	10	0	18	2	10	0	18	2	10	0	18	2	10	0	7	13	9	1
2	2	0 Asellus/well	20	10	19	11	0	19	11	0	19	11	0	19	11	0	19	10	1	19	0	10	1	18	0	11	1	14	4	11	1	10	8	8	4
2	3	0 Asellus/well	20	10	20	10	0	20	10	0	20	10	0	20	10	0	20	10	0	20	0	10	0	20	0	10	0	16	4	10	0	16	4	10	0
2	4	0 Asellus/well	20	10	20	10	0	20	10	0	20	10	0	20	10	0	20	10	0	20	0	10	0	20	0	10	0	19	1	10	0	17	3	8	2
2	5	0 Asellus/well	20	10	20	10	0	20	10	0	20	10	0	20	10	0	20	10	0	20	0	10	0	15	5	10	0	13	7	10	0	11	9	10	0
2	6	0 Asellus/well	20	10	20	10	0	20	10	0	20	10	0	20	10	0	20	10	0	20	0	10	0	20	0	10	0	19	1	10	0	15	5	10	0
3	1	1 Asellus/well	20	10	20	9	1	20	7	3	20	4	6	19	2	9	19	1	10	13	6	0	11	3	16	0	11	3	15	1	11	3	15	1	11
3	2	1 Asellus/well	20	10	20	10	0	20	9	1	20	9	1	20	7	3	20	5	5	16	4	3	7	4	16	3	7	0	17	6	7	0	17	3	10
3	3	1 Asellus/well	20	10	20	10	0	20	7	3	20	6	4	20	3	7	20	3	7	20	0	3	7	4	16	0	10	2	17	1	10	0	19	0	11
3	4	1 Asellus/well	20	10	20	10	0	20	10	0	20	8	2	20	8	2	20	7	3	18	2	4	6	13	7	0	10	1	15	0	14	0	16	0	14
3	5	1 Asellus/well	20	10	20	10	0	20	7	3	20	5	5	20	4	6	20	4	6	17	3	3	7	12	8	3	7	0	20	3	7	0	20	3	7
3	6	1 Asellus/well	20	10	20	10	0	20	7	3	19	7	4	19	5	6	19	3	8	17	2	2	9	16	3	2	9	16	3	2	9	11	8	2	9
4	1	1 Asellus/well	20	10	20	9	1	20	8	2	19	7	4	19	4	7	19	3	8	15	4	5	6	2	14	0	14	0	15	0	15	0	15	0	15
4	2	1 Asellus/well	20	10	20	10	0	20	10	0	20	9	1	20	9	1	20	8	2	20	0	4	6	19	1	4	6	15	5	4	6	15	5	4	6
4	3	1 Asellus/well	20	10	20	10	0	20	7	3	20	5	5	20	5	5	20	3	7	19	1	4	6	19	1	4	6	16	4	4	6	5	15	0	10
4	4	1 Asellus/well	20	10	20	10	0	20	9	1	20	8	2	20	7	3	20	6	4	20	0	4	6	15	5	4	6	15	5	1	9	6	10	4	10
4	5	1 Asellus/well	20	10	20	8	2	20	5	5	20	5	5	20	5	5	20	4	6	20	0	3	7	19	1	2	8	16	4	2	8	15	5	2	8
4	6	1 Asellus/well	20	10	20	10	0	20	10	0	20	10	0	20	9	1	20	8	2	19	1	7	3	14	6	3	7	7	13	3	7	8	12	3	7
5	1	3 Asellus/well	20	10	20	8	2	20	8	2	20	8	2	20	8	2	20	4	6	20	0	4	6	18	2	1	9	18	2	1	9	13	7	1	9
5	2	3 Asellus/well	20	10	20	10	0	20	6	4	20	5	5	20	4	6	20	2	8	18	2	2	8	10	10	0	10	10	10	0	10	8	12	0	10
5	3	3 Asellus/well	20	10	20	7	3	20	2	8	20	1	9	20	1	9	20	1	9	20	0	1	9	14	6	1	9	12	8	1	9	5	15	0	10
5	4	3 Asellus/well	20	10	20	7	3	19	1	10	19	0	11	19	0	11	19	0	11	15	4	0	11	4	14	0	12	3	15	0	12	2	16	0	12
5	5	3 Asellus/well	20	10	20	9	1	20	8	2	20	3	7	20	3	7	20	1	9	18	1	1	10	10	9	0	11	3	16	0	11	2	17	0	11
5	6	3 Asellus/well	20	10	20	9	1	20	9	1	20	7	3	20	5	5	20	4	6	15	5	1	9	11	8	0	11	11	8	0	11	8	11	0	11
6	1	3 Asellus/well	20	10	20	9	1	20	4	6	20	3	7	20	1	9	20	1	9	19	1	1	9	13	7	1	9	12	8	1	9	8	12	1	9
6	2	3 Asellus/well	20	10	20	10	0	20	7	3	20	7	3	20	7	3	20	5	5	19	1	5	5	12	7	2	9	6	13	2	9	3	16	2	9
6	3	3 Asellus/well	20	10	20	10	0	20	8	2	20	7	3	20	7	3	20	4	6	19	1	3	7	10	8	2	10	10	8	1	11	4	14	0	12
6	4	3 Asellus/well	20	10	19	10	1	19	8	3	19	8	3	19	6	5	19	4	7	18	0	3	9	12	6	2	10	6	12	1	11	6	12	1	11
6	5	3 Asellus/well	20	10	20	7	3	20	6	4	20	3	7	20	1	9	20	0	10	15	5	0	10	6	14	0	10	4	16	0	10	4	16	0	10
6	6	3 Asellus/well	20	10	20	7	3	20	5	5	20	4	6	19	5	6	17	6	7	17	0	2	11	6	10	0	14	5	11	0	14	3	13	0	14
7	1	5 Asellus/well	20	10	20	7	3	20	7	3	20	5	5	20	3	7	20	0	10	10	7	0	13	6	10	0	14	0	15	0	15	0	15	0	15
7	2	5 Asellus/well	20	10	20	9	1	20	6	4	20	2	8	20	2	8	20	2	8	19	1	0	10	7	13	0	10	3	10	0	17	2	11	0	17
7	3	5 Asellus/well	20	10	19	9	2	19	9	2	20	4	6	19	4	7	19	3	8	16	3	0	11	14	5	0	11	14	5	0	11	13	6	0	11
7	4	5 Asellus/well	20	10	19	10	1	19	8	3	17	7	6	17	3	10	17	3	10	15	2	0	13	10	6	0	14	6	8	0	16	3	11	0	16
7	5	5 Asellus/well	20	10	19	6	5	20	3	7	20	2	8	20	2	8	20	0	10	4	16	0	10	2	14	0	14	1	14	0	15	0	15	0	15
7	6	5 Asellus/well	20	10	20	7	3	20	4	6	20	1	9	20	0	10	20	0	10	19	1	0	10	13	7	0	10	11	9	0	10	8	12	0	10
8	1	5 Asellus/well	20	10	20	5	5	20	1	9	19	0	11	19	0	11	19	0	11	19	0	0	11	13	5	0	12	12	6	0	12	11	7	0	12
8	2	5 Asellus/well	20	10	19	7	4	19	3	8	19	1	10	19	1	10	19	0	11	19	0	0	11	16	3	0	11	16	3	0	11	13	6	0	11
8	3	5 Asellus/well	20	10	20	7	3	20	1	9	20	0	10	20	0	10	20	0	10	19	1	0	10	14	6	0	10	14	6	0	10	11	9	0	10
8	4	5 Asellus/well	20	10	20	6	4	20	1	9	20	0	10	20	0	10	20	0	10	13	7	0	10	3	17	0	10	0	20	0	10	0	20	0	10
8	5	5 Asellus/well	20	10	20	7	3	20	2	8	20	0	10	20	0	10	20	0	10	20	0	0	10	15	5	0	10	13	7	0	10	3	17	0	10
8	6	5 Asellus/well	20	10	20	5	5	20	3	7	20	0	10	20	0	10	20	0	10	18	2	0	10	12	8	0	10	8	12	0	10	9	11	0	10

## Sheet: Exp_II.
Platte	well	Groups	0 hour			10 hours			20 hours			30 hours			40 hours
			number of dead eggs	number of disappeared eggs	number of larvae	number of dead eggs	number of disappeared eggs	number of larvae	number of dead eggs	number of disappeared eggs	number of larvae	number of dead eggs	number of disappeared eggs	number of larvae	number of dead eggs	number of disappeared eggs	number of larvae
1	1	0 Asellus/well	5	0	5	5	0	5	5	0	5	5	0	5	5	0	5
1	2	0 Asellus/well	5	0	5	5	0	5	5	0	5	5	0	5	5	0	5
1	3	0 Asellus/well	5	0	5	5	0	5	5	0	5	5	0	5	5	0	5
1	4	0 Asellus/well	5	0	5	5	0	5	5	0	5	5	0	5	5	0	5
1	5	0 Asellus/well	5	0	5	5	0	5	5	0	5	5	0	5	5	0	5
1	6	0 Asellus/well	5	0	5	5	0	5	5	0	5	5	0	5	5	0	5
2	1	0 Asellus/well	5	0	5	5	0	5	5	0	5	5	0	5	5	0	5
2	2	0 Asellus/well	5	0	5	5	0	5	5	0	5	5	0	5	5	0	5
2	3	0 Asellus/well	5	0	5	5	0	5	5	0	5	5	0	5	5	0	5
2	4	0 Asellus/well	5	0	5	5	0	5	5	0	5	5	0	5	5	0	5
2	5	0 Asellus/well	5	0	5	5	0	5	5	0	5	5	0	5	5	0	5
2	6	0 Asellus/well	5	0	5	5	0	5	5	0	5	5	0	5	5	0	5
3	1	1 Asellus/well	5	0	5	4	1	5	4	1	5	4	1	5	3	2	5
3	2	1 Asellus/well	5	0	5	5	0	5	5	0	5	5	0	5	4	1	5
3	3	1 Asellus/well	5	0	5	5	0	5	5	0	5	5	0	5	1	4	5
3	4	1 Asellus/well	5	0	5	5	0	5	4	1	5	3	2	5	1	4	5
3	5	1 Asellus/well	5	0	5	5	0	5	5	0	5	5	0	5	5	0	5
3	6	1 Asellus/well	5	0	5	5	0	5	5	0	5	5	0	5	4	1	5
4	1	1 Asellus/well	5	0	5	5	0	5	5	0	5	4	1	5	2	3	5
4	2	1 Asellus/well	5	0	5	5	0	5	5	0	5	3	2	5	0	5	5
4	3	1 Asellus/well	5	0	5	5	0	5	5	0	5	3	2	5	1	4	5
4	4	1 Asellus/well	5	0	5	5	0	5	5	0	5	4	1	5	4	1	5
4	5	1 Asellus/well	5	0	5	5	0	5	5	0	5	5	0	5	5	0	5
4	6	1 Asellus/well	5	0	5	5	0	5	5	0	5	5	0	5	3	2	5
5	1	3 Asellus/well	5	0	5	5	0	5	5	0	5	5	0	5	2	3	5
5	2	3 Asellus/well	5	0	5	5	0	5	3	2	5	3	2	5	0	5	5
5	3	3 Asellus/well	5	0	5	4	1	5	2	3	5	0	5	5	0	5	5
5	4	3 Asellus/well	5	0	5	5	0	5	2	3	5	0	5	5	0	5	5
5	5	3 Asellus/well	5	0	5	5	0	5	4	1	5	2	3	5	0	5	5
5	6	3 Asellus/well	5	0	5	5	0	5	4	1	5	2	3	5	0	5	5
6	1	3 Asellus/well	5	0	5	5	0	5	4	1	5	2	3	5	0	5	5
6	2	3 Asellus/well	5	0	5	5	0	5	4	1	5	1	4	5	0	5	5
6	3	3 Asellus/well	5	0	5	5	0	5	4	1	5	0	5	5	0	5	5
6	4	3 Asellus/well	5	0	5	4	1	5	1	4	5	0	5	5	0	5	5
6	5	3 Asellus/well	5	0	5	5	0	5	3	2	5	2	3	5	1	4	5
6	6	3 Asellus/well	5	0	5	5	0	5	5	0	5	4	1	5	4	1	5
7	1	5 Asellus/well	5	0	5	5	0	5	4	1	5	2	3	5	0	5	5
7	2	5 Asellus/well	5	0	5	5	0	5	5	0	5	1	4	5	0	5	5
7	3	5 Asellus/well	5	0	5	4	1	5	2	3	5	0	5	5	0	5	5
7	4	5 Asellus/well	5	0	5	5	0	5	3	2	5	2	3	5	0	5	5
7	5	5 Asellus/well	5	0	5	1	4	5	0	5	5	0	5	5	0	5	5
7	6	5 Asellus/well	5	0	5	5	0	5	5	0	5	4	1	5	0	5	5
8	1	5 Asellus/well	5	0	5	4	1	5	3	2	5	1	4	5	0	5	5
8	2	5 Asellus/well	5	0	5	5	0	5	3	2	5	3	2	5	1	4	5
8	3	5 Asellus/well	5	0	5	5	0	5	4	1	5	3	2	5	0	5	5
8	4	5 Asellus/well	5	0	5	4	1	5	3	2	5	1	4	5	0	5	5
8	5	5 Asellus/well	5	0	5	5	0	5	1	4	5	0	5	5	0	5	5
8	6	5 Asellus/well	5	0	5	5	0	5	1	4	5	0	5	5	0	5	5

## Sheet: Exp_III.embryo morphology
standard body length (um) of 120 hpf zebrafish larvae (rep_01 + rep_02)						total body length (um) of 120 hpf zebrafish larvae (rep_01 + rep_02)						length of the gut (um) of 120 hpf zebrafish larvae (rep_01 + rep_02)						swimbladdr area (um2) of 120 hpf zebrafish larvae (rep_01 + rep_02)
control (living embryo)	living embryo + dead eggs	living embryo + A. aquaticus	living embryo + A. aquaticus + dead eggs			control (living embryo)	living embryo + dead eggs	living embryo + A. aquaticus	living embryo + A. aquaticus + dead eggs			control (living embryo)	living embryo + dead eggs	living embryo + A. aquaticus	living embryo + A. aquaticus + dead eggs			control (living embryo)	living embryo + dead eggs	living embryo + A. aquaticus	living embryo + A. aquaticus + dead eggs
4084.22	3955.82	3614.47	3875.4			4319.99	4162.11	3883.13	4081.54			1569.32	1528.65	1442.21	1453.57			79419	27801.6	26002	69420.8
3907.8	3879.6	3834.46	3957.86			4165.94	4106.41	4053.21	4170.38			1466.49	1484.69	1490.65	1391.9			70373.9	44098.7	29361.4	72206.9
3692.52	3879.78	3949.33	4164.83			3919.45	4101.4	4177.46	4396.67			1411.23	1428.38	1538.8	1545.96			54130.2	26261.9	28374.9	64421.7
4020.23	3727.28	3770.64	4125.14			4278.46	3964.3	4013.25	4373.65			1493.22	1358.25	1425.1	1489.83			75019.8	30401.2	22449.3	78479.1
4069.24	3783.53	3871.4	4091.36			4296.94	4016.35	4146.27	4339.93			1506.87	1384.11	1510.33	1433.9			77679.3	46758.2	36486.7	18063.4
3801.16	3975.49	4193.87	3990.82			4065.11	4193.79	4438.34	4229.57			1470.12	1438.32	1579.74	1443.2			57609.6	38106.4	82271.8	25135.5
3988.11	3741.78	3869.49	4008.46			4262.51	3966.97	4118.67	4250.76			1555.16	1358.07	1470.8	1531.16			70467.3	32647.4	77765.9	26002
3992.69	3966.55	4110.11	3878.7			4219.41	4179.12	4373.55	4142.83			1530.08	1421.33	1559.73	1392.26			73786.7	28134.9	79332.3	25602
3833.55	3764.89	3846.45	4018.06			4067.91	3992.48	4096.86	4254.24			1505.8	1359.16	1425.65	1481.93			67594.4	38686.3	50904.1	21162.8
3901.95	3919.66	4071.41	4013.3			4139.07	4141.65	4329.47	4257.25			1532.03	1498.31	1524.16	1479.35			50337.6	32940.7	78172.5	27775
4018.36	3920.92	3874.3	3919.12			4267.35	4167.71	4122.35	4148.55			1545.03	1452.04	1438.08	1446.64			77252.7	72473.6	72333.6	49624.4
4199.08	3826.25	4043.03	3993.65			4426.22	4048.2	4306.48	4220.26			1593.78	1454.26	1549.54	1526.61			80552.1	27115.1	76472.9	42105.7
3906.49	3906.54	3836.63	3828.06			4174.45	4116.5	4088.67	4048.57			1506.55	1467.54	1483.95	1290.97			31194.4	34393.8	72593.6	28114.9
4042.5	3979.75	3800.55	3966.57			4302.74	4222.88	4030.6	4198.67			1514.07	1443.43	1386.22	1432.88			99355.4	24435.6	54483.5	33087.3
4000.76	3957.89	4019.7	3924.72			4223.69	4162.95	4245.61	4157.83			1507.75	1417.21	1525.82	1432.68			76419.5	21502.8	70893.9	28021.6
4078.5	3801.09	3753.88	4064.03			4349.65	4029.19	3990.48	4279.49			1523.66	1378.87	1447.46	1453.54			84578.1	31447.7	47778	40759.3
3802.2	3993	3833.96	3935.61			4071.36	4225.27	4098.23	4145.76			1453.3	1385.01	1473.44	1414.34			66794.6	21749.4	57189.7	44512
3655.72	4101.22	3790.05	3797.78			3904.41	4309.13	4032.91	4035.16			1415.04	1518.29	1422.52	1312.18			28601.5	21536.1	73546.7	26002
3919.68	3867.69	3902.4	4020.2			4172.94	4048.84	4173.14	4236.37			1496.38	1439.85	1435.51	1490.18			75646.3	46404.9	79225.7	32820.7
3960.98	3944.46	3743.62	3793.65			4229.94	4150.86	3966.97	4053.09			1519.13	1443.26	1396.75	1419.36			78159.2	45645.1	31527.6	38433.1
4055.68	3738.93	3998.2	3749.9			4311.22	3965.88	4240.01	3990.36			1570.1	1378.85	1488.58	1350.97			66428	16503.7	79665.6	31567.6
3796.68	3914.37	3893.06	3948.74			4034.29	4116.25	4137.22	4196.79			1464.13	1494.61	1426.18	1420.43			65494.8	15010.6	72580.2	55256.7
3997.84	3961.08	4029.78	3820.36			4254.37	4185.24	4272.5	4076.76			1529.76	1460.74	1474.46	1452.16			43692.1	16170.4	73300.1	26348.6
3684.42	4018.19	4012.9	3839.97			3957.85	4246.79	4286.84	4084.87			1414.95	1518.11	1540.3	1495.02			77346	58076.2	77999.2	35000.3
3972.2	3821.42	3945.79	3940.29			4231.03	4017.36	4204.37	4162.55			1532.81	1418.52	1510.15	1459.02			74093.3	18543.3	55956.6	29761.3
3950.6	3919.45	3977.33	3955.28			4213.33	4131.35	4260.95	4182.44			1508.06	1460.2	1518.41	1505.3			73700	12057.8	79125.7	27935
3814.68	3919.39	4057.37	3920.9			4073.68	4151.97	4334.87	4170.03			1479.79	1483.82	1499.7	1506.66			76899.4	23295.8	75106.4	43552.1
4095.87	3788.52	3616.24	ND			4354.07	4006.01	3859.66	ND			1600.71	1335.13	1385.21	ND			85364.6	19083.2	19796.4	ND
4013.81	3803.58	3744.97	ND			4272.33	4022.46	4012.8	ND			1554.25	1392.34	1414.85	ND			76086.2	22682.6	49577.7	ND
3908.17	3943.22	3950.88	ND			4182.6	4160.71	4186.57	ND			1511.3	1511.37	1443.2	ND			79265.7	21942.7	71487.1	ND

## Sheet: Exp_III.locomotor activity
control (living embryo)					control (living embryo)					living embryo + dead eggs					living embryo + dead eggs					living embryo + Asellus a.					living embryo + Asellus a.					living embryo + Asellus a. + dead eggs					living embryo + Asellus a. + dead eggs
replicate_01					replicate_02					replicate_01					replicate_02					replicate_01					replicate_02					replicate_01					replicate_02
larva ID	sdist (mm)	ldist (cm)	time (end) (sec)		larva ID	sdist (mm)	ldist (cm)	time (end) (sec)		larva ID	sdist (mm)	ldist (cm)	time (end) (sec)		larva ID	sdist (mm)	ldist (cm)	time (end) (sec)		larva ID	sdist (mm)	ldist (cm)	time (end) (sec)		larva ID	sdist (mm)	ldist (cm)	time (end) (sec)		larva ID	sdist (mm)	ldist (cm)	time (end) (sec)		larva ID	sdist (mm)	ldist (cm)	time (end) (sec)
																	lardist																				lardist
1	396.7	0	60		1	0	0	60		1	38.2	0	60		1	0	0	60		1	192.6	0	60		1	0	0	60		1	883.2	0	60		1	0	0	60
2	220.6	9.2	60		2	20.6	0	60		2	80.9	0	60		2	79.5	0	60		2	36.2	0	60		2	0	0	60		2	63.9	0	60		2	0	0	60
3	290.4	0	60		3	0	0	60		3	249.2	0	60		3	0	0	60		3	97.1	11.4	60		3	0	0	60		3	650.3	0	60		3	0	0	60
4	28.1	0	60		4	0	0	60		4	19.2	0	60		4	0	0	60		4	73.1	0.9	60		4	0	0	60		4	58.3	0	60		4	31.2	3.1	60
5	106	0	60		5	0	0	60		5	8	0	60		5	0	0	60		5	49.1	4.5	60		5	0	0	60		5	354.4	0	60		5	13.6	0	60
6	18.6	0	60		6	0	0	60		6	3.8	0	60		6	0	0	60		6	81.4	0	60		6	55.3	0.5	60		6	18	0	60		6	0	0	60
7	41.8	0	60		7	108.8	5	60		7	0	0	60		7	0	0	60		7	79.4	0	60		7	59.7	0.3	60		7	153.4	0	60		7	0	0	60
8	4.5	0	60		8	0	0	60		8	210.7	0	60		8	0	0	60		8	20.2	0	60		8	7.4	0	60		8	207.1	0	60		8	0.5	0	60
9	81.1	0	60		9	70.5	4.1	60		9	303	0	60		9	0	0	60		9	52.3	0	60		9	155.5	18.1	60		9	541.1	0	60		9	0	0	60
10	20.3	0	60		10	43.6	0	60		10	51.8	0	60		10	0	0	60		10	68.4	0	60		10	69.2	6.3	60		10	582.5	0	60		10	0	0	60
11	123.1	3.8	60		11	23.8	0	60		11	39.3	0	60		11	0	0	60		11	41.9	0	60		11	0	0	60		11	7.7	0	60		11	0	0	60
12	58.6	4.7	60		12	1.8	0	60		12	36.3	0	60		12	0	0	60		12	1.2	0	60		12	0	0	60		12	17.5	0	60		12	0	0	60
13	80.3	0	60		13	0	0	60		13	913.7	0	60		13	0	0	60		13	8.8	0	60		13	0	0	60		1	3.8	0	120		13	0	0	60
14	89	0	60		14	124.5	0	60		14	70.1	0	60		14	0	0	60		14	545.8	0	60		14	0	0	60		2	0	0	120		14	0	0	60
15	52.4	0	60		15	81.5	7	60		15	44.6	0	60		15	0	0	60		15	140.1	6.2	60		15	207.7	7.2	60		3	1	0	120		15	0	0	60
1	0.2	0	120		1	0	0	120		1	0	0	120		1	0	0	120		1	0.7	0	120		1	0	0	120		4	0.2	0	120		1	2.7	0	120
2	45.3	0	120		2	1	0	120		2	0	0	120		2	0.3	0	120		2	21.5	0	120		2	0	0	120		5	0	0	120		2	0	0	120
3	10.2	0	120		3	0	0	120		3	0.4	0	120		3	3.2	0	120		3	120.1	4	120		3	0	0	120		6	0	0	120		3	0	0	120
4	16.3	0	120		4	0	0	120		4	0.1	0	120		4	0	0	120		4	92.1	0	120		4	0	0	120		7	0	0	120		4	124.7	11.6	120
5	4.9	0	120		5	0	0	120		5	0.1	0	120		5	0	0	120		5	70.4	6.2	120		5	0	0	120		8	0.1	0	120		5	8.3	0	120
6	0.1	0	120		6	0	0	120		6	0	0	120		6	0	0	120		6	0.2	0	120		6	39.9	2.5	120		9	0.4	0	120		6	0	0	120
7	30.8	1.8	120		7	13	0	120		7	0	0	120		7	0	0	120		7	13.4	0	120		7	119.5	4.7	120		10	4.2	0	120		7	0	0	120
8	19.1	0	120		8	0	0	120		8	0.2	0	120		8	0	0	120		8	0	0	120		8	0	0	120		11	0	0	120		8	11.1	0	120
9	86.1	0.4	120		9	60	6.9	120		9	0	0	120		9	0	0	120		9	0	0	120		9	187.7	19.3	120		12	0.4	0	120		9	0	0	120
10	0	0	120		10	0	0	120		10	0	0	120		10	0	0	120		10	0	0	120		10	77	11.8	120		1	0	0	180		10	24.5	0	120
11	130	0	120		11	33.7	0	120		11	0.1	0	120		11	0	0	120		11	0	0	120		11	0	0	120		2	0	0	180		11	0	0	120
12	61	8.3	120		12	0	0	120		12	0	0	120		12	0	0	120		12	9.8	0	120		12	0	0	120		3	0	0	180		12	0	0	120
13	84.3	1.3	120		13	0	0	120		13	1.5	0	120		13	0	0	120		13	1	0	120		13	0	0	120		4	0	0	180		13	0	0	120
14	129	0	120		14	12.7	0	120		14	0.1	0	120		14	0	0	120		14	62.6	0	120		14	0	0	120		5	0	0	180		14	0	0	120
15	0	0	120		15	58.9	0	120		15	0	0	120		15	0	0	120		15	152.5	7.4	120		15	196.3	6.2	120		6	0	0	180		15	0	0	120
1	0	0	180		1	0	0	180		1	0	0	180		1	0	0	180		1	0	0	180		1	0	0	180		7	0	0	180		1	0.1	0	180
2	0.9	0	180		2	0.1	0	180		2	0	0	180		2	0	0	180		2	31.2	0.6	180		2	0	0	180		8	0	0	180		2	0	0	180
3	0	0	180		3	0	0	180		3	0	0	180		3	0	0	180		3	110.9	13.2	180		3	0	0	180		9	0	0	180		3	0	0	180
4	35	2.3	180		4	0	0	180		4	0	0	180		4	0	0	180		4	122.7	2.6	180		4	0	0	180		10	0	0	180		4	145.2	14.8	180
5	0.5	0	180		5	7.8	0	180		5	0	0	180		5	0	0	180		5	73.2	0	180		5	0	0	180		11	0	0	180		5	38	0	180
6	0.3	0	180		6	0	0	180		6	0	0	180		6	0	0	180		6	0	0	180		6	58	1.1	180		12	9.7	0	180		6	0.2	0	180
7	37.2	0	180		7	39.6	1.3	180		7	0	0	180		7	0	0	180		7	23.3	0	180		7	40.7	4.3	180		1	1	0	240		7	0	0	180
8	27.3	1.2	180		8	0	0	180		8	1.3	0.6	180		8	0.1	0	180		8	0.7	0	180		8	0	0	180		2	0	0	240		8	0	0	180
9	30.4	11	180		9	67.7	5.1	180		9	19	0	180		9	0	0	180		9	0	0	180		9	164.4	34.8	180		3	0	0	240		9	0	0	180
10	0	0	180		10	0	0	180		10	0	0	180		10	0	0	180		10	0	0	180		10	95.7	15.7	180		4	0	0	240		10	0	0	180
11	161.4	3.9	180		11	43.7	0	180		11	0	0	180		11	0	0	180		11	1.4	0	180		11	0	0	180		5	0	0	240		11	0	0	180
12	31.4	4.1	180		12	52.7	0	180		12	0	0	180		12	0	0	180		12	0	0	180		12	0	0	180		6	0	0	240		12	0	0	180
13	107.2	0	180		13	0	0	180		13	0	0	180		13	0	0	180		13	0	0	180		13	0	0	180		7	0	0	240		13	0	0	180
14	157.2	0.6	180		14	0	0	180		14	0	0	180		14	0	0	180		14	104.5	0.9	180		14	0	0	180		8	0	0	240		14	0	0	180
15	0	0	180		15	92.7	1.5	180		15	0	0	180		15	0	0	180		15	180.9	19.7	180		15	212.8	4.8	180		9	0	0	240		15	0	0	180
1	0	0	240		1	0	0	240		1	0	0	240		1	0	0	240		1	0	0	240		1	0	0	240		10	0.6	0	240		1	0	0	240
2	0	0	240		2	0	0	240		2	0	0	240		2	0	0	240		2	42.7	0	240		2	0	0	240		11	0	0	240		2	0	0	240
3	3.5	0	240		3	0	0	240		3	0	0	240		3	0	0	240		3	124	0	240		3	0	0	240		12	5.8	0	240		3	0	0	240
4	3.1	0	240		4	0	0	240		4	0	0	240		4	0	0	240		4	117.4	4.7	240		4	0	0	240		1	0.4	0	300		4	146.6	6.5	240
5	0	0	240		5	0.2	0	240		5	0	0	240		5	0	0	240		5	60.1	8.7	240		5	0	0	240		2	0	0	300		5	5.9	0	240
6	0	0	240		6	0	0	240		6	0	0	240		6	0	0	240		6	0	0	240		6	42.6	2.5	240		3	0	0	300		6	0	0	240
7	49.1	1.3	240		7	55.9	0	240		7	0	0	240		7	0	0	240		7	69.6	5.3	240		7	55.2	7.4	240		4	30.8	0	300		7	4.4	0	240
8	45.3	5.9	240		8	0	0	240		8	3	0	240		8	0.6	0	240		8	0	0	240		8	0	0	240		5	0	0	300		8	0	0	240
9	63.5	0	240		9	65.4	0	240		9	0	0	240		9	0	0	240		9	0	0	240		9	179.5	20.4	240		6	0	0	300		9	0	0	240
10	0	0	240		10	0.1	0	240		10	0	0	240		10	0	0	240		10	0	0	240		10	94.7	7.8	240		7	0	0	300		10	0	0	240
11	165.4	1.2	240		11	37.4	1.2	240		11	0	0	240		11	0	0	240		11	0	0	240		11	0	0	240		8	0.7	0	300		11	0	0	240
12	67.6	3.8	240		12	97.8	0.5	240		12	0	0	240		12	0	0	240		12	0	0	240		12	0	0	240		9	0	0	300		12	0	0	240
13	113.1	0	240		13	0	0	240		13	1.4	0	240		13	0	0	240		13	0	0	240		13	0	0	240		10	0.2	0	300		13	0	0	240
14	162.6	1.3	240		14	0	0	240		14	0	0	240		14	0	0	240		14	148.9	8.4	240		14	0	0	240		11	0	0	300		14	0	0	240
15	0	0	240		15	86.7	0	240		15	0	0	240		15	0	0	240		15	128.2	9.8	240		15	202.1	7.8	240		12	0.4	0	300		15	0	0	240
1	0	0	300		1	0	0	300		1	0	0	300		1	0	0	300		1	0	0	300		1	0	0	300		1	0	0	360		1	0	0	300
2	0	0	300		2	0	0	300		2	0	0	300		2	0	0	300		2	36.2	0	300		2	0	0	300		2	0	0	360		2	0	0	300
3	0	0	300		3	0	0	300		3	0	0	300		3	0	0	300		3	147.6	0.7	300		3	0	0	300		3	1.8	0	360		3	0	0	300
4	2	0	300		4	0	0	300		4	12.3	0	300		4	0	0	300		4	90.4	4.4	300		4	0	0	300		4	0	0	360		4	160.6	7.6	300
5	10.5	0	300		5	28	0	300		5	0	0	300		5	0	0	300		5	60.8	0.4	300		5	0	0	300		5	0	0	360		5	5.6	0	300
6	0	0	300		6	0	0	300		6	0	0	300		6	0	0	300		6	0	0	300		6	57.2	0.7	300		6	0	0	360		6	0	0	300
7	23.6	0	300		7	20.6	0	300		7	0	0	300		7	10.7	0	300		7	34.7	0.4	300		7	64.4	1.2	300		7	0	0	360		7	0.2	0	300
8	36.3	0	300		8	0	0	300		8	83.4	0	300		8	0	0	300		8	0	0	300		8	3.8	0	300		8	0	0	360		8	0	0	300
9	122.9	0.5	300		9	2.3	0	300		9	0	0	300		9	0	0	300		9	0	0	300		9	161.7	19.8	300		9	0	0	360		9	15.3	0	300
10	0	0	300		10	0	0	300		10	0	0	300		10	0	0	300		10	0	0	300		10	96.2	5	300		10	0	0	360		10	12.8	0	300
11	151.1	1.3	300		11	35.7	2	300		11	0	0	300		11	0	0	300		11	0	0	300		11	0	0	300		11	0	0	360		11	0	0	300
12	73.4	6.3	300		12	67.9	0	300		12	0	0	300		12	0	0	300		12	0	0	300		12	0	0	300		12	0	0	360		12	0	0	300
13	142.7	0	300		13	8.9	0	300		13	0	0	300		13	0	0	300		13	3.1	0	300		13	0	0	300		1	0.1	0	420		13	0	0	300
14	133.7	4.4	300		14	0	0	300		14	0	0	300		14	0	0	300		14	167.9	12.6	300		14	0	0	300		2	17	0	420		14	0	0	300
15	0	0	300		15	75	0	300		15	16.4	0	300		15	4.9	0	300		15	131.4	5.3	300		15	197.1	4.1	300		3	0	0	420		15	0	0	300
1	0	0	360		1	0	0	360		1	0	0	360		1	0	0	360		1	0	0	360		1	0	0	360		4	0	0	420		1	0	0	360
2	0	0	360		2	15	0	360		2	0	0	360		2	0	0	360		2	19	0	360		2	0	0	360		5	0	0	420		2	0	0	360
3	0	0	360		3	0	0	360		3	0	0	360		3	0	0	360		3	63.2	5.1	360		3	0	0	360		6	0	0	420		3	0	0	360
4	74.1	2	360		4	0	0	360		4	0	0	360		4	0	0	360		4	125.6	0	360		4	0	0	360		7	0	0	420		4	147	10	360
5	0	0	360		5	20.4	0	360		5	0	0	360		5	0	0	360		5	21.5	0	360		5	1.5	0	360		8	0	0	420		5	0	0	360
6	0	0	360		6	0	0	360		6	0	0	360		6	0	0	360		6	0	0	360		6	71.8	0	360		9	0	0	420		6	0	0	360
7	42.8	2.5	360		7	0.5	0	360		7	1.7	0	360		7	0	0	360		7	27.7	0	360		7	36.6	0	360		10	0	0	420		7	0	0	360
8	17.6	0	360		8	0	0	360		8	0	0	360		8	0	0	360		8	1.8	0	360		8	22.3	0	360		11	0	0	420		8	0	0	360
9	188.1	13.1	360		9	48.7	0	360		9	0	0	360		9	0	0	360		9	0	0	360		9	162.5	37.8	360		12	36.3	0	420		9	0	0	360
10	0	0	360		10	0	0	360		10	0	0	360		10	0	0	360		10	0	0	360		10	92.8	0.7	360		1	0	0	480		10	0.3	0	360
11	161.7	5	360		11	28.4	0.3	360		11	0	0	360		11	0	0	360		11	0	0	360		11	5.1	0	360		2	0	0	480		11	0	0	360
12	51.8	0.3	360		12	110.4	5.7	360		12	0	0	360		12	0	0	360		12	0	0	360		12	0	0	360		3	0	0	480		12	0	0	360
13	143.3	9.9	360		13	0	0	360		13	51.3	0	360		13	0	0	360		13	0	0	360		13	0	0	360		4	0	0	480		13	0	0	360
14	112.9	4.2	360		14	0	0	360		14	0	0	360		14	0	0	360		14	199.5	26.8	360		14	0.5	0	360		5	0	0	480		14	0	0	360
15	0	0	360		15	93.9	0	360		15	0	0	360		15	0	0	360		15	177.8	5.7	360		15	186.9	13.7	360		6	0	0	480		15	0	0	360
1	0	0	420		1	0	0	420		1	0	0	420		1	0	0	420		1	0	0	420		1	0	0	420		7	0	0	480		1	0	0	420
2	6.1	0	420		2	36.5	2.9	420		2	0	0	420		2	3.2	0	420		2	26.9	0	420		2	0	0	420		8	0	0	480		2	0	0	420
3	0	0	420		3	0	0	420		3	0	0	420		3	0	0	420		3	0	0	420		3	0	0	420		9	0	0	480		3	0	0	420
4	91	5.5	420		4	0	0	420		4	0	0	420		4	0	0	420		4	140.3	0	420		4	0	0	420		10	0	0	480		4	146.4	2.6	420
5	0	0	420		5	29	0	420		5	0	0	420		5	0	0	420		5	30.2	0	420		5	0	0	420		11	0	0	480		5	0	0	420
6	1	0	420		6	0	0	420		6	0	0	420		6	0	0	420		6	0	0	420		6	47.2	0	420		12	1.6	0	480		6	0	0	420
7	28.9	0	420		7	0.9	0	420		7	0	0	420		7	0	0	420		7	50.3	0	420		7	7.5	0.6	420		1	0	0	540		7	18.3	0	420
8	31.1	0	420		8	0	0	420		8	0	0	420		8	0	0	420		8	0	0	420		8	0	0	420		2	0	0	540		8	0	0	420
9	175.5	14.2	420		9	0.4	0	420		9	0	0	420		9	0	0	420		9	0	0	420		9	133.2	25.3	420		3	0	0	540		9	0.3	0	420
10	0	0	420		10	0	0	420		10	0	0	420		10	0	0	420		10	0	0	420		10	86.2	0	420		4	0	0	540		10	0	0	420
11	69.7	1.3	420		11	23.3	0	420		11	0	0	420		11	0	0	420		11	0	0	420		11	0.1	0	420		5	0	0	540		11	0	0	420
12	67.6	4.3	420		12	128.4	1.5	420		12	0	0	420		12	0	0	420		12	0	0	420		12	0	0	420		6	0	0	540		12	0	0	420
13	148.9	10.8	420		13	11.5	0	420		13	0.1	0	420		13	0	0	420		13	0	0	420		13	0	0	420		7	0	0	540		13	0	0	420
14	89.8	2.4	420		14	0.6	0	420		14	0	0	420		14	0	0	420		14	208	17.6	420		14	39.2	1.8	420		8	6.1	0	540		14	0	0	420
15	0	0	420		15	84.1	0	420		15	0	0	420		15	1.4	0	420		15	154.3	13.8	420		15	212.9	9.4	420		9	0	0	540		15	0	0	420
1	0	0	480		1	0	0	480		1	0	0	480		1	0.1	0	480		1	61.5	0	480		1	0	0	480		10	0	0	540		1	1.5	0	480
2	0	0	480		2	59.2	6.8	480		2	0	0	480		2	0	0	480		2	18.2	0	480		2	0	0	480		11	22.5	0	540		2	0	0	480
3	0	0	480		3	0	0	480		3	3.2	0	480		3	0	0	480		3	0.4	0	480		3	0	0	480		12	14	0	540		3	0	0	480
4	0.2	0	480		4	0	0	480		4	0	0	480		4	42.2	0	480		4	178.6	0	480		4	0	0	480		1	0	0	600		4	159.3	6.5	480
5	0	0	480		5	8.8	0	480		5	0	0	480		5	0	0	480		5	38.7	0	480		5	0	0	480		2	0	0	600		5	0	0	480
6	0	0	480		6	0	0	480		6	0	0	480		6	0	0	480		6	0	0	480		6	46.8	0	480		3	0	0	600		6	0	0	480
7	4.7	0	480		7	0.9	0	480		7	0	0	480		7	4.9	0	480		7	115.6	12.9	480		7	23.5	0	480		4	0	0	600		7	0	0	480
8	22.4	0	480		8	0	0	480		8	0	0	480		8	0	0	480		8	0	0	480		8	7	0	480		5	0	0	600		8	0	0	480
9	215.5	2.4	480		9	34.8	0.6	480		9	0	0	480		9	0	0	480		9	0	0	480		9	193.8	33.3	480		6	0	0	600		9	0	0	480
10	0	0	480		10	0	0	480		10	0	0	480		10	0	0	480		10	0	0	480		10	100.6	0.2	480		7	0	0	600		10	12.4	0	480
11	147.2	2.6	480		11	26.1	5.1	480		11	0	0	480		11	0	0	480		11	0	0	480		11	0	0	480		8	0	0	600		11	0	0	480
12	54	4.4	480		12	94.7	0	480		12	0	0	480		12	0	0	480		12	0	0	480		12	0	0	480		9	0	0	600		12	0	0	480
13	104.3	8.5	480		13	0	0	480		13	0	0	480		13	4.5	0	480		13	0	0	480		13	0	0	480		10	0	0	600		13	0	0	480
14	91.2	4.7	480		14	0	0	480		14	0	0	480		14	0	0	480		14	157.2	9.3	480		14	19	0	480		11	0	0	600		14	0	0	480
15	0	0	480		15	34.4	8.2	480		15	0.7	0	480		15	0	0	480		15	169.5	20.3	480		15	182.2	8.4	480		12	0	0	600		15	12.1	0	480
1	0	0	540		1	0.6	0	540		1	0	0	540		1	0	0	540		1	0.3	0	540		1	0	0	540		1	95.4	10.6	660		1	0	0	540
2	2.4	0	540		2	73.6	2.1	540		2	0	0	540		2	0	0	540		2	33.7	0	540		2	0	0	540		2	93.2	25.7	660		2	0	0	540
3	0	0	540		3	4.7	0	540		3	0	0	540		3	0	0	540		3	0.2	0	540		3	0	0	540		3	54.1	3.1	660		3	0	0	540
4	59.8	0	540		4	0	0	540		4	0	0	540		4	67	0	540		4	36.2	0	540		4	0	0	540		4	105.3	10	660		4	128.7	6.8	540
5	0	0	540		5	21.3	0	540		5	0	0	540		5	0	0	540		5	43.3	0	540		5	0	0	540		5	108.2	6.7	660		5	4.6	0	540
6	0	0	540		6	0	0	540		6	0	0	540		6	0	0	540		6	0	0	540		6	17.5	0	540		6	158.5	18.7	660		6	0.1	0	540
7	1.1	0	540		7	85.1	0	540		7	0	0	540		7	0	0	540		7	112.1	9.3	540		7	52.5	1.2	540		7	61.2	2.3	660		7	0.4	0	540
8	24	0	540		8	0	0	540		8	0	0	540		8	0	0	540		8	0	0	540		8	0.4	0	540		8	37.8	8.3	660		8	0	0	540
9	214.6	9.3	540		9	37.5	1.6	540		9	0	0	540		9	0	0	540		9	0	0	540		9	167.4	35.3	540		9	131.6	3	660		9	0	0	540
10	0	0	540		10	0	0	540		10	0	0	540		10	7.1	0	540		10	0	0	540		10	105.5	2.5	540		10	125.3	10.7	660		10	14	0	540
11	131.4	2.3	540		11	28.2	0	540		11	0	0	540		11	0	0	540		11	0	0	540		11	12.3	0.6	540		11	0	0	660		11	0	0	540
12	33.7	0	540		12	40.5	0	540		12	0	0	540		12	0	0	540		12	0	0	540		12	0	0	540		12	96.2	15.8	660		12	0	0	540
13	153.9	1	540		13	0	0	540		13	1	0	540		13	0	0	540		13	0.5	0	540		13	0	0	540		1	161.3	3.7	720		13	0	0	540
14	96.2	0	540		14	0	0	540		14	0	0	540		14	0	0	540		14	187.2	8.4	540		14	0	0	540		2	124.9	20.7	720		14	0	0	540
15	0	0	540		15	57.7	5	540		15	0	0	540		15	0	0	540		15	169.1	29.9	540		15	186.3	7	540		3	47.2	0	720		15	0	0	540
1	0	0	600		1	7.9	0	600		1	0	0	600		1	0	0	600		1	0.9	0	600		1	0	0	600		4	90.2	0.4	720		1	0	0	600
2	0	0	600		2	78.2	4.1	600		2	0	0	600		2	0	0	600		2	27.4	0	600		2	0	0	600		5	84	1.1	720		2	0	0	600
3	8.2	0	600		3	0	0	600		3	0	0	600		3	0	0	600		3	0	0	600		3	0	0	600		6	126	5.9	720		3	0	0	600
4	9.1	0	600		4	0	0	600		4	0	0	600		4	0.5	0	600		4	101.3	1.4	600		4	0	0	600		7	77.9	2.4	720		4	19.9	0	600
5	0	0	600		5	15.2	0	600		5	0	0	600		5	0	0	600		5	35.1	0	600		5	0	0	600		8	140	9.3	720		5	0	0	600
6	7.4	0	600		6	0	0	600		6	0	0	600		6	0	0	600		6	0	0	600		6	27	0	600		9	134.3	0.5	720		6	0	0	600
7	19.1	0	600		7	1.8	0	600		7	0	0	600		7	13.8	0	600		7	132.1	1.5	600		7	65.1	4.8	600		10	147.7	1.1	720		7	0	0	600
8	33.5	0	600		8	0	0	600		8	0	0	600		8	0	0	600		8	0	0	600		8	0	0	600		11	41.8	0.6	720		8	0	0	600
9	185.1	19	600		9	117	0	600		9	0	0	600		9	0	0	600		9	0	0	600		9	147.5	24.6	600		12	90.4	10.3	720		9	0	0	600
10	0	0	600		10	0.3	0	600		10	8.3	0	600		10	0	0	600		10	0	0	600		10	112.3	7.2	600		1	158	2.5	780		10	19.7	0	600
11	146.4	1.7	600		11	35.3	0	600		11	0	0	600		11	0	0	600		11	0	0	600		11	7.3	0	600		2	172.2	8.6	780		11	0	0	600
12	42	5.1	600		12	69.1	2.8	600		12	0	0	600		12	6.2	0	600		12	0	0	600		12	0	0	600		3	58.2	1.6	780		12	0	0	600
13	154.6	0	600		13	0	0	600		13	6.7	0	600		13	0	0	600		13	0	0	600		13	0	0	600		4	96.6	0	780		13	0	0	600
14	87	7.5	600		14	0	0	600		14	0	0	600		14	0	0	600		14	195.5	27.8	600		14	0	0	600		5	94.6	0	780		14	0	0	600
15	0	0	600		15	31.2	0	600		15	0	0	600		15	0	0	600		15	172.3	38.8	600		15	197.8	29.7	600		6	111.2	5.5	780		15	0	0	600
1	117.2	5.8	660		1	125.9	27.8	660		1	138.7	5.9	660		1	194.3	22.6	660		1	106.3	6	660		1	191.5	35.1	660		7	47.6	3	780		1	117.2	18.4	660
2	108.6	29.7	660		2	106.1	14.9	660		2	18.5	0	660		2	142.3	14.3	660		2	72.1	4.6	660		2	195.6	20.4	660		8	114.2	0.2	780		2	63.7	2.1	660
3	87.9	1.1	660		3	92.5	3.7	660		3	0	0	660		3	101.2	3.7	660		3	87.7	1.9	660		3	133.6	12.6	660		9	115.3	0	780		3	68	7.2	660
4	112.2	9.6	660		4	103.1	13.2	660		4	189.6	9.3	660		4	139.3	14	660		4	130.3	6.9	660		4	102.6	10	660		10	185.9	2.7	780		4	144.1	17.9	660
5	107.6	28.8	660		5	115.5	8.4	660		5	125.1	15.8	660		5	120.3	8.9	660		5	107.5	16.6	660		5	107.2	7.1	660		11	148.5	7.4	780		5	64.3	5.3	660
6	68.1	4.5	660		6	53.1	4.1	660		6	215.7	14.2	660		6	52.9	7.8	660		6	79.7	1.1	660		6	91.6	3.7	660		12	111.6	4.2	780		6	100.6	5.7	660
7	89.5	11.8	660		7	114.4	21.9	660		7	118.3	6.9	660		7	73.4	1.8	660		7	143.5	5.8	660		7	69.1	4.4	660		1	159.1	1.5	840		7	202.9	16.9	660
8	69.7	7.6	660		8	127.1	26.6	660		8	30.6	1.2	660		8	96	4.4	660		8	140.6	33.6	660		8	77	7.4	660		2	224	17.5	840		8	73.4	4.5	660
9	198.9	8.8	660		9	129.5	15.4	660		9	157.5	19.7	660		9	195.1	24.1	660		9	96.4	0	660		9	130.2	26	660		3	63.4	0.5	840		9	150.4	14.6	660
10	144.2	11.4	660		10	127.5	10.8	660		10	191.5	29.5	660		10	103.2	6.5	660		10	56.8	0	660		10	71	1.9	660		4	109.7	7.1	840		10	142.1	23.8	660
11	83.8	8.1	660		11	142.1	13.2	660		11	134.9	4.5	660		11	24.5	1.3	660		11	77.2	2.2	660		11	72.7	1	660		5	111.6	0.5	840		11	98.2	1.6	660
12	108.2	8.8	660		12	119.5	11.1	660		12	92.3	7.6	660		12	124.9	13.5	660		12	118.2	20.3	660		12	35.4	4.9	660		6	105	7.5	840		12	188.4	14.9	660
13	132.9	3.9	660		13	147.1	29.8	660		13	141.9	6	660		13	80.9	4.2	660		13	67.3	1.1	660		13	104.9	22.8	660		7	59.7	1.5	840		13	121.8	21	660
14	119.9	3.4	660		14	127.3	8.1	660		14	185.5	55.5	660		14	10.4	0.5	660		14	102.3	11	660		14	68.2	9	660		8	131.6	5.3	840		14	169.5	19.9	660
15	101.6	11	660		15	95.1	0	660		15	105.8	11.1	660		15	129.7	2.5	660		15	136.1	12.1	660		15	164.4	1.2	660		9	129.1	0.5	840		15	103.6	3.6	660
1	114	1.5	720		1	131.3	12.3	720		1	119.9	0.4	720		1	194.9	9.6	720		1	65.4	0	720		1	148.2	7.3	720		10	149	3.7	840		1	123.2	10.5	720
2	89.3	1.6	720		2	110.3	2	720		2	13.5	0	720		2	130.9	10.4	720		2	67.1	0	720		2	244.8	5.4	720		11	150.3	10.8	840		2	78.1	0.6	720
3	77.4	4.5	720		3	120.9	3.9	720		3	112.1	8.3	720		3	118.4	0	720		3	79.6	1.5	720		3	184	8.7	720		12	119.8	4.9	840		3	75.2	0.3	720
4	167.8	0	720		4	165.1	3.1	720		4	110.4	0.4	720		4	135.6	1.6	720		4	139.5	0	720		4	127.4	13.4	720		1	207.1	11.4	900		4	120.3	7.4	720
5	70.2	0	720		5	139.4	0.9	720		5	111.4	1.8	720		5	151.3	14.4	720		5	95.2	0	720		5	176.9	15.5	720		2	216.7	11.4	900		5	45.6	1.3	720
6	94.7	5.5	720		6	122.4	5	720		6	149.6	7.1	720		6	97.1	3	720		6	77.8	0.6	720		6	65.4	0	720		3	63.1	2.1	900		6	108.8	0	720
7	103.4	1.7	720		7	112.6	0.1	720		7	141.2	1.1	720		7	89.3	8.4	720		7	119.5	0.5	720		7	96	0.3	720		4	92.5	2.4	900		7	122.3	6.1	720
8	92.2	0.3	720		8	118.5	1.8	720		8	116	0.9	720		8	133.3	3.1	720		8	120.7	2.9	720		8	71.1	0	720		5	118	2.6	900		8	72.4	0.8	720
9	207.4	7.3	720		9	162.3	2.4	720		9	166.2	9.5	720		9	201.7	8.4	720		9	117.7	0.8	720		9	114.3	13.1	720		6	103.5	0.7	900		9	101.5	6.9	720
10	114.4	2.6	720		10	122	0.3	720		10	136.3	0.8	720		10	112.1	2.1	720		10	68.1	0	720		10	53.8	0	720		7	80.2	0	900		10	170	18.3	720
11	72.3	0	720		11	139.4	0.6	720		11	169.7	3.9	720		11	82.4	11.7	720		11	87.8	0.2	720		11	74.2	0	720		8	146.3	2.1	900		11	124.7	0.5	720
12	106.1	0	720		12	121.9	0	720		12	117.1	4.3	720		12	151.1	10.7	720		12	127.1	1.9	720		12	122.2	4.1	720		9	127.9	4.3	900		12	215.9	8.7	720
13	119.1	0	720		13	123.4	3.6	720		13	139.7	0	720		13	97.6	4.2	720		13	55.6	0.7	720		13	99.2	4.5	720		10	192.3	2.5	900		13	102.7	0.3	720
14	78.7	0.3	720		14	95.9	1.6	720		14	146.3	4.9	720		14	48.8	0.3	720		14	125.5	2.1	720		14	68.2	1.7	720		11	173	9.3	900		14	144.6	1.3	720
15	87.1	2.1	720		15	77.3	0	720		15	110.5	2.4	720		15	129.8	2.1	720		15	98.3	0	720		15	156.5	6.8	720		12	108.2	4.7	900		15	122	2.3	720
1	138.9	0	780		1	144.7	11	780		1	146	0.7	780		1	206.7	2.6	780		1	103.4	0	780		1	160.1	12.4	780		1	133.3	6.4	960		1	137.6	9.4	780
2	101.4	2.6	780		2	157.9	3.3	780		2	0	0	780		2	143.8	5.1	780		2	68.1	0	780		2	250.4	11.8	780		2	233.3	26.9	960		2	73.1	0	780
3	113.2	0	780		3	161.5	8.7	780		3	120.4	13.2	780		3	117.1	0	780		3	104.4	0.3	780		3	134.5	0.8	780		3	104.1	2.1	960		3	60.1	4.3	780
4	198.8	6.1	780		4	160.2	7.1	780		4	136.4	0	780		4	131.5	2.2	780		4	156.6	0	780		4	136.2	4.2	780		4	98.5	0	960		4	96.4	4	780
5	109	0.7	780		5	111.9	0	780		5	139.2	1.6	780		5	150.4	0	780		5	125.6	6.9	780		5	131.1	7.3	780		5	109.6	1.3	960		5	60.6	0	780
6	89.5	1.6	780		6	134.5	3.9	780		6	161.2	1.6	780		6	114.8	2.2	780		6	105.1	2.1	780		6	89.4	0.4	780		6	91.4	0	960		6	104.6	1.6	780
7	97.6	0	780		7	126.7	2.7	780		7	145.5	2.3	780		7	81.3	0.2	780		7	131.9	0	780		7	114.2	0	780		7	73.5	0	960		7	126.7	8.8	780
8	78.6	0	780		8	120.5	8.2	780		8	114.9	0.4	780		8	139.3	0.3	780		8	149.1	0	780		8	96.3	0.5	780		8	137.9	5.9	960		8	70.1	0	780
9	193.3	9.9	780		9	170.9	4.1	780		9	188.8	14	780		9	210.3	7.4	780		9	146.9	0.3	780		9	125	2.9	780		9	112.7	0.8	960		9	135.4	7.4	780
10	147.2	2.6	780		10	115.1	0	780		10	155.9	5.3	780		10	105.2	12.4	780		10	77.2	0	780		10	53.1	0	780		10	178.2	6.4	960		10	168.3	16.8	780
11	77.3	0	780		11	123	0.2	780		11	166.5	0.8	780		11	90.9	7.4	780		11	101.7	0	780		11	92.4	6.4	780		11	200.3	2.9	960		11	117.6	0	780
12	115.9	0	780		12	124.4	0.8	780		12	108.5	5.3	780		12	208.2	11.7	780		12	138.6	8.2	780		12	81.3	0	780		12	95.1	0	960		12	229	6.6	780
13	119.2	4.5	780		13	120.7	6	780		13	137.2	0	780		13	106.5	2	780		13	58.8	0	780		13	83.1	2.4	780		1	153.9	11.1	1020		13	128.8	5.2	780
14	74.7	0	780		14	114.5	0.2	780		14	186.7	14.1	780		14	85.5	0.3	780		14	154.5	1.3	780		14	62.7	0	780		2	83.5	20.4	1020		14	163.5	0.6	780
15	98.3	2	780		15	72.3	0	780		15	141.9	0.8	780		15	129.1	0	780		15	106.5	0	780		15	153.2	0.7	780		3	125.1	1	1020		15	96.1	6.4	780
1	103.8	0	840		1	141.6	3.3	840		1	207.6	4.4	840		1	185.7	9.2	840		1	71	0.5	840		1	147.1	6	840		4	105.8	0	1020		1	146.3	4.4	840
2	72.2	0	840		2	156.6	4.2	840		2	146.9	19.1	840		2	143.5	4.6	840		2	80.7	0	840		2	252.1	21.3	840		5	127.9	3	1020		2	64.9	0.3	840
3	99.3	0	840		3	147.5	6.1	840		3	95.2	14	840		3	115.9	0	840		3	103.8	0	840		3	164.5	21.6	840		6	76.4	1.2	1020		3	62.2	0	840
4	177.4	1.3	840		4	138.2	4	840		4	130	0	840		4	138.1	3.7	840		4	157.1	0.3	840		4	133.6	4	840		7	64.2	3.9	1020		4	107.7	0	840
5	126.9	14	840		5	127.7	0.6	840		5	157.9	10	840		5	153.5	1.2	840		5	120	4.8	840		5	157.7	4	840		8	174.5	1.3	1020		5	51	0.4	840
6	101.3	0.6	840		6	157.7	8.1	840		6	170.7	1	840		6	114.6	0	840		6	101.1	0	840		6	97.8	0	840		9	143.1	0.6	1020		6	108.9	0.7	840
7	74.6	0	840		7	134.5	5.8	840		7	227.2	7.1	840		7	120.1	7.7	840		7	101.4	0.3	840		7	118.3	8.8	840		10	255.4	27.3	1020		7	145.9	7.3	840
8	101.1	0	840		8	136	6.3	840		8	150.3	0	840		8	155.9	9.5	840		8	132.9	0	840		8	99.3	0.5	840		11	174.5	1.4	1020		8	72.4	0	840
9	208.5	6.7	840		9	170.3	9.5	840		9	167.6	18	840		9	224.8	12.6	840		9	174.7	1	840		9	106.3	3.2	840		12	100.5	8	1020		9	126.3	1.1	840
10	138.5	4.3	840		10	108.7	32.1	840		10	127.6	0	840		10	128.2	9.5	840		10	92.6	1.7	840		10	81.5	1.2	840		1	147.7	6.4	1080		10	171.2	11.3	840
11	75.6	0	840		11	103.2	0.6	840		11	188.4	15	840		11	57.4	3.5	840		11	129.9	0.4	840		11	84.2	1.8	840		2	160.1	20.3	1080		11	138.9	0	840
12	130.3	0	840		12	106.7	3.1	840		12	99.5	0.4	840		12	218	2.7	840		12	141.2	10.9	840		12	98	1.7	840		3	127.1	0.8	1080		12	221.1	20.1	840
13	128.9	12.1	840		13	137.3	2.7	840		13	145.3	0	840		13	107.6	0.6	840		13	73.2	0	840		13	79.1	5.4	840		4	69.2	10.4	1080		13	140.4	2.8	840
14	90.2	0	840		14	131.2	1.3	840		14	137.4	5.1	840		14	75.5	1.5	840		14	132.6	0	840		14	83.6	1.5	840		5	134.2	0.4	1080		14	155.5	1.8	840
15	102.8	0.6	840		15	85.4	0	840		15	166.8	1.5	840		15	157.7	1.4	840		15	115.4	0.7	840		15	140.3	2.4	840		6	86	1.3	1080		15	98.1	0.5	840
1	92.6	0	900		1	147.6	6.4	900		1	165.3	1.6	900		1	177.5	6.3	900		1	78.3	0	900		1	126	2.4	900		7	66.7	0.2	1080		1	173.1	13.4	900
2	59.7	1.5	900		2	172.3	1.2	900		2	178.4	12.6	900		2	145	5.7	900		2	83.5	0.4	900		2	257	15.7	900		8	285.6	16.7	1080		2	62.2	1.3	900
3	102.9	0	900		3	118.5	11	900		3	87.5	6.5	900		3	118.7	0	900		3	89.6	0	900		3	159.3	0	900		9	134.3	2.8	1080		3	82	1	900
4	212.2	1.6	900		4	154.9	6.5	900		4	151.9	0	900		4	151.9	11.9	900		4	182.3	9.1	900		4	133.2	2.9	900		10	138.6	62.2	1080		4	107.9	5.6	900
5	106.9	0.4	900		5	125.9	0	900		5	147.6	1	900		5	165.6	2.7	900		5	116.4	17.4	900		5	141.2	1.4	900		11	164.4	7.9	1080		5	36.8	0	900
6	89.1	0.2	900		6	104	4.1	900		6	153.1	0.5	900		6	112.3	2.6	900		6	116.9	2	900		6	99.2	0	900		12	85.2	8.7	1080		6	72.7	0	900
7	72.9	0.3	900		7	134	7.5	900		7	231.9	13.8	900		7	103.7	5.2	900		7	121.9	0.3	900		7	142.9	2.3	900		1	181.6	18.2	1140		7	204.5	0.9	900
8	91.5	0	900		8	164.9	0.9	900		8	125.4	3.7	900		8	155.8	7.9	900		8	140.1	0	900		8	87.1	0.7	900		2	180.6	8.9	1140		8	49.9	0	900
9	225	19.5	900		9	156.4	12.6	900		9	175.4	19.6	900		9	186.9	2.9	900		9	132.1	17.9	900		9	114.2	9.1	900		3	115.3	2.2	1140		9	137.2	3.7	900
10	140.3	1.1	900		10	50.3	12.7	900		10	190.9	11.4	900		10	130.9	1.8	900		10	94.8	0.4	900		10	64.7	0	900		4	90.3	0	1140		10	176.8	16.6	900
11	66.9	0	900		11	143.6	6.3	900		11	129.2	3.3	900		11	94.9	3.4	900		11	83.2	0	900		11	73.5	0	900		5	119.2	1.1	1140		11	141.9	0.4	900
12	135.6	0.6	900		12	118.4	0	900		12	110.6	0.3	900		12	230.6	9.3	900		12	150.6	2.3	900		12	107.3	1.6	900		6	54.4	0.6	1140		12	256.3	21.8	900
13	107.1	0	900		13	134.4	2.3	900		13	129.6	0.9	900		13	118.2	0	900		13	72.3	0.7	900		13	75.9	8.2	900		7	47.9	0.7	1140		13	120.3	0.6	900
14	109.5	0.7	900		14	139.5	3.5	900		14	128.8	1.4	900		14	51	0.4	900		14	158.6	1.2	900		14	110.6	1	900		8	151.8	3.4	1140		14	126.8	0	900
15	111.2	5.2	900		15	85	0	900		15	161.5	7.5	900		15	155.4	0	900		15	97.8	0.6	900		15	132.4	0	900		9	115.8	1.6	1140		15	116.7	5.2	900
1	117.9	2.1	960		1	126.1	3.1	960		1	128.7	0.5	960		1	163.4	7.4	960		1	54.6	0	960		1	129.2	3.3	960		10	174.4	11.4	1140		1	148.1	11.5	960
2	85.2	0.3	960		2	139.7	0	960		2	151.7	1.1	960		2	120.1	3.3	960		2	91.8	0	960		2	244.9	8.4	960		11	157.8	4.1	1140		2	61.6	1	960
3	108.5	0	960		3	83.7	6.6	960		3	81.5	1.6	960		3	213.1	8.6	960		3	81.7	0	960		3	221.4	6.4	960		12	99.4	4.2	1140		3	61.8	0	960
4	176.6	0.5	960		4	143.1	3.3	960		4	147.2	0	960		4	130.5	0	960		4	174.2	0	960		4	143.1	2.1	960		1	149.6	8.3	1200		4	121.2	2.3	960
5	118	12.4	960		5	115.8	0	960		5	151.5	9.2	960		5	159.6	7.4	960		5	118.5	0	960		5	117	3.6	960		2	246.2	8.1	1200		5	46.2	0.4	960
6	105.6	2.3	960		6	108.5	4.1	960		6	155.2	0.7	960		6	119.2	0.4	960		6	110	0.8	960		6	96.6	0	960		3	114.6	1.7	1200		6	78.6	1.6	960
7	65.9	0	960		7	144.4	13	960		7	271.1	12.2	960		7	133.4	6	960		7	133	0.4	960		7	141.4	0	960		4	97.8	5.2	1200		7	270.1	3.5	960
8	78	0	960		8	135.9	2.2	960		8	117.5	8.8	960		8	151.1	7.9	960		8	144.2	1.5	960		8	79.6	0	960		5	145.9	1.9	1200		8	51.9	1.2	960
9	182.2	3.7	960		9	175.6	14.5	960		9	153	5.2	960		9	190.7	1.7	960		9	128.8	2.7	960		9	110.5	3.6	960		6	73.5	6.5	1200		9	142.4	0.9	960
10	120.4	1	960		10	55.6	4.1	960		10	203.2	14.4	960		10	129.2	1.8	960		10	90.4	0.6	960		10	66.3	0	960		7	55.1	5.1	1200		10	178.5	1.9	960
11	66.8	0.6	960		11	161.5	9.2	960		11	157.9	3	960		11	70.9	3.2	960		11	94.3	0	960		11	60.9	0	960		8	100.5	1	1200		11	118.6	0.7	960
12	134.8	5.4	960		12	115.7	2.2	960		12	145.5	4.8	960		12	212.4	17.2	960		12	115.8	3.1	960		12	101.5	0.5	960		9	124.6	0	1200		12	293.4	41.6	960
13	112.3	7	960		13	118.5	0	960		13	131.9	0	960		13	131	0.9	960		13	71.2	0	960		13	64.8	0	960		10	120.5	7.8	1200		13	132.4	4.6	960
14	126.8	0	960		14	122.9	3.2	960		14	166	1.4	960		14	21.1	0.5	960		14	124.7	5.9	960		14	101.1	0	960		11	164	0	1200		14	136.8	0.2	960
15	100.1	0.1	960		15	78.1	0	960		15	166.9	0	960		15	146.8	0	960		15	99.7	6.6	960		15	129.8	1.8	960		12	90.5	0.7	1200		15	68.6	2.4	960
1	109.2	0	1020		1	140.8	3.8	1020		1	138.8	0	1020		1	180.3	6.4	1020		1	83.2	0	1020		1	113.1	1.9	1020		1	141.9	5.7	1260		1	144.5	3	1020
2	91.4	1.8	1020		2	135.6	4.3	1020		2	163.3	2.9	1020		2	120.3	0	1020		2	87.6	0	1020		2	146.4	9.1	1020		2	200.4	19.4	1260		2	66.5	0	1020
3	104.2	0	1020		3	94.5	5.2	1020		3	47.1	0.9	1020		3	238.3	6	1020		3	74.4	0	1020		3	207	13.3	1020		3	108.7	1.2	1260		3	97.1	0	1020
4	175.5	2.9	1020		4	152.1	3.7	1020		4	137.6	24.1	1020		4	105.6	0	1020		4	173.1	3.1	1020		4	173.2	2.8	1020		4	101.9	0	1260		4	102.3	2.9	1020
5	126.7	2.7	1020		5	146.9	0	1020		5	152.7	11	1020		5	173.6	7	1020		5	102.9	7	1020		5	110	5.6	1020		5	129.6	0.6	1260		5	39.7	0	1020
6	113.7	3.5	1020		6	148.8	1.7	1020		6	155.3	1.2	1020		6	109.5	40.3	1020		6	83.3	0	1020		6	96.3	0.4	1020		6	103.1	5.6	1260		6	78	1.3	1020
7	60.5	1.7	1020		7	155.1	11	1020		7	253.5	16.9	1020		7	124.5	8.3	1020		7	116.9	3.1	1020		7	150.5	8.8	1020		7	54.9	1.2	1260		7	263.5	17.6	1020
8	90.2	0	1020		8	140.6	7.5	1020		8	112.3	0.8	1020		8	124.4	3.2	1020		8	172.2	3.3	1020		8	93.7	3	1020		8	77.6	0.2	1260		8	36.6	0	1020
9	182.8	3.5	1020		9	180.3	15.9	1020		9	171.1	12.6	1020		9	195.5	1	1020		9	98	0	1020		9	112.7	8.1	1020		9	135.9	2.1	1260		9	238.3	52.2	1020
10	116.4	0	1020		10	41.5	3.5	1020		10	154.7	0	1020		10	118	5.8	1020		10	77.7	0	1020		10	71.2	0	1020		10	181.9	4.1	1260		10	173.5	4.8	1020
11	81.7	1.2	1020		11	98.9	6	1020		11	103.7	4.9	1020		11	67.2	3	1020		11	77.9	0	1020		11	72.4	2.2	1020		11	180.9	3.3	1260		11	137.3	3.6	1020
12	136.6	0	1020		12	131.7	0	1020		12	62.6	9.6	1020		12	204.9	9.9	1020		12	94.2	2.4	1020		12	99	0	1020		12	113	5.4	1260		12	273.4	16.5	1020
13	131.1	0.2	1020		13	131.4	2.2	1020		13	136.1	8.8	1020		13	127.1	2.4	1020		13	45.9	0.9	1020		13	45.4	0	1020		1	169.8	13.7	1320		13	171.4	10.3	1020
14	115.5	0	1020		14	125.5	10.4	1020		14	119.8	3.2	1020		14	23.5	0	1020		14	137.5	1.4	1020		14	107.9	9.5	1020		2	0	0	1320		14	143.3	1	1020
15	76.7	0	1020		15	83.5	0.6	1020		15	135.9	0	1020		15	114.1	0	1020		15	88.8	2.3	1020		15	143.7	3.5	1020		3	105.6	0.6	1320		15	155.5	8	1020
1	121.3	0	1080		1	159.8	12.3	1080		1	126	1	1080		1	140	3.1	1080		1	117.9	11.4	1080		1	167.6	10.1	1080		4	111.5	3.8	1320		1	145.6	8.3	1080
2	89.4	2.8	1080		2	152	0	1080		2	147.3	1.4	1080		2	114.2	0.4	1080		2	76.4	0	1080		2	0	0	1080		5	123.2	0.3	1320		2	66.7	0.2	1080
3	116.1	0.8	1080		3	88	7.2	1080		3	99.1	11.5	1080		3	216.3	15.6	1080		3	68.1	0	1080		3	213.1	7.2	1080		6	34.7	0	1320		3	83.2	1.9	1080
4	170	1.9	1080		4	136.4	1.6	1080		4	152.9	20.5	1080		4	124.8	13.4	1080		4	153.9	5.5	1080		4	128.8	2.8	1080		7	48.8	0	1320		4	104.1	0	1080
5	139.5	3	1080		5	89.1	2.3	1080		5	128	2.1	1080		5	186.7	4.5	1080		5	125.1	10.5	1080		5	108.6	2	1080		8	152.5	4.1	1320		5	33.7	0	1080
6	87.2	3.6	1080		6	120.3	1.6	1080		6	163	0.6	1080		6	85.6	5.4	1080		6	99.6	2.5	1080		6	84.6	0	1080		9	135.3	0.4	1320		6	70.3	2.2	1080
7	58.3	0	1080		7	166.2	10.4	1080		7	268.8	8.1	1080		7	121.6	1.5	1080		7	119.3	0	1080		7	141.3	4.8	1080		10	143.6	7.7	1320		7	269.7	7.5	1080
8	79.2	1.5	1080		8	130.2	4.3	1080		8	116.3	0	1080		8	162.8	11.6	1080		8	162.7	10.2	1080		8	109.9	0.7	1080		11	96.7	5.4	1320		8	48	0	1080
9	169	3.8	1080		9	147.9	9.5	1080		9	147.1	16.3	1080		9	158.8	7.1	1080		9	130.3	2.1	1080		9	109.2	15.2	1080		12	72.5	5.3	1320		9	238	16.6	1080
10	112.7	0.8	1080		10	0.6	0	1080		10	197	7.2	1080		10	125.4	2.5	1080		10	77.2	1.7	1080		10	63.6	0	1080		1	167.8	12.3	1380		10	143.3	5.1	1080
11	88.5	3.3	1080		11	124.6	3.2	1080		11	123.4	1.6	1080		11	82.8	2.2	1080		11	115.7	7.1	1080		11	69.6	1.4	1080		2	0	0	1380		11	118	0	1080
12	126.8	2.3	1080		12	118.6	0	1080		12	113.4	0	1080		12	199.9	8.9	1080		12	90.1	5.9	1080		12	96.3	3.1	1080		3	98.8	3.3	1380		12	257.2	22.9	1080
13	142.5	0	1080		13	120.5	1.4	1080		13	109.4	2.1	1080		13	116.8	3.2	1080		13	59	0	1080		13	79.7	1.3	1080		4	81.4	6.5	1380		13	166.6	6.1	1080
14	89.4	0	1080		14	127.6	4	1080		14	111.3	1.3	1080		14	4.1	0	1080		14	122.1	0	1080		14	103.4	1.7	1080		5	96.4	0.8	1380		14	177.5	5.2	1080
15	87	0.5	1080		15	84.6	0	1080		15	136	0.4	1080		15	123.7	0.5	1080		15	101.8	1.6	1080		15	111.8	5.4	1080		6	0	0	1380		15	162.4	8.9	1080
1	108.1	0	1140		1	148.5	18.3	1140		1	113.6	1.5	1140		1	150	8	1140		1	78.8	0	1140		1	149.6	15.2	1140		7	0	0	1380		1	150.6	4.7	1140
2	81.4	2.5	1140		2	143.1	3.7	1140		2	159.5	4.9	1140		2	105.2	3.5	1140		2	86	2.9	1140		2	0	0	1140		8	85.3	0.7	1380		2	70.6	0.6	1140
3	112	0	1140		3	47.6	1.8	1140		3	81.2	0.4	1140		3	229.2	11.9	1140		3	65.7	0	1140		3	214.4	9.6	1140		9	141.7	2.8	1380		3	98.5	7.8	1140
4	162.7	4.8	1140		4	166.2	10.4	1140		4	134.1	5.9	1140		4	137.7	14.3	1140		4	158.5	4.7	1140		4	135.5	0.7	1140		10	160	3.1	1380		4	104.8	3	1140
5	137.6	10.3	1140		5	127.7	0	1140		5	133.9	2.9	1140		5	162.7	5.6	1140		5	97.4	6.5	1140		5	81.2	6.8	1140		11	0.4	0	1380		5	33.7	0	1140
6	90.9	4.1	1140		6	80.8	2.7	1140		6	144.9	0.6	1140		6	95.8	23.6	1140		6	94.5	0.8	1140		6	96.9	0	1140		12	85.4	8.4	1380		6	74.5	0	1140
7	61.5	0	1140		7	153.3	26.5	1140		7	254.9	11.9	1140		7	114.2	0	1140		7	110.3	3.6	1140		7	134	3.1	1140		1	95.4	7.5	1440		7	174.4	5	1140
8	67.4	0	1140		8	140.9	3.9	1140		8	100.6	0.9	1140		8	160.3	0	1140		8	177.6	14.9	1140		8	106.5	3.3	1140		2	0	0	1440		8	43.4	0	1140
9	164.3	8.2	1140		9	167	5.4	1140		9	156.1	19.5	1140		9	149.2	6	1140		9	136.6	11.1	1140		9	102.2	3.3	1140		3	93.7	6.3	1440		9	250.1	12.6	1140
10	162.7	7.7	1140		10	44.9	0.8	1140		10	135.9	4.5	1140		10	136.6	4.7	1140		10	62.3	0	1140		10	69.4	0	1140		4	89.5	0	1440		10	155.8	5.9	1140
11	83.4	1	1140		11	149.9	1.5	1140		11	128.9	4.4	1140		11	81.7	2.1	1140		11	84.8	0	1140		11	78.2	0	1140		5	117.8	1.7	1440		11	123.1	1.9	1140
12	105.5	0.5	1140		12	117.7	3	1140		12	151.8	7.6	1140		12	193.5	6.6	1140		12	74.8	0	1140		12	95.6	0.3	1140		6	22.7	6.6	1440		12	257.8	15.9	1140
13	134	0.3	1140		13	128.4	4.5	1140		13	125.6	0	1140		13	124	1.7	1140		13	52.3	1.4	1140		13	62.4	3.1	1140		7	0	0	1440		13	183.8	5.8	1140
14	117.2	0.1	1140		14	106.1	0	1140		14	103.1	0.6	1140		14	0	0	1140		14	131.9	5.4	1140		14	101.9	5.2	1140		8	84.1	0	1440		14	175.2	7.1	1140
15	71	1.5	1140		15	84.2	0	1140		15	125.3	0.6	1140		15	156.4	0.8	1140		15	86.3	0	1140		15	128.2	0.3	1140		9	135.7	0	1440		15	210.8	11.6	1140
1	120.6	0.1	1200		1	142.6	4.8	1200		1	84.7	0	1200		1	131.5	9.4	1200		1	108.9	3.6	1200		1	193.4	14.1	1200		10	199	8.4	1440		1	155.4	8.3	1200
2	101.4	5.9	1200		2	144.1	0	1200		2	136.5	26.2	1200		2	119.2	0	1200		2	62.4	0	1200		2	0	0	1200		11	0	0	1440		2	54.9	0.4	1200
3	98.1	0	1200		3	54.6	0.8	1200		3	77.1	0.7	1200		3	189.2	15.3	1200		3	71.3	4.1	1200		3	214.2	5.1	1200		12	77	0	1440		3	78.5	6.8	1200
4	189.3	0.4	1200		4	157.2	2.4	1200		4	212.9	15.5	1200		4	160.2	24.7	1200		4	123.5	1.7	1200		4	135.7	2.9	1200		1	134.5	7.8	1500		4	110.1	11.2	1200
5	139.6	13.1	1200		5	142.2	3.9	1200		5	128.7	11.5	1200		5	147.4	4.9	1200		5	85.9	1.2	1200		5	148.9	23	1200		2	0	0	1500		5	56.8	1	1200
6	100.9	4	1200		6	95.1	1.1	1200		6	145.6	0.4	1200		6	48.5	3.7	1200		6	90.8	0.9	1200		6	103.8	0.5	1200		3	93.3	0.6	1500		6	85.6	0	1200
7	48.7	0.8	1200		7	139.3	6.8	1200		7	217.8	15.1	1200		7	143.9	0.4	1200		7	123.7	0	1200		7	120.7	1.4	1200		4	109.7	18.6	1500		7	227.8	16.9	1200
8	73.2	0	1200		8	134.4	1.2	1200		8	102.6	0	1200		8	179.5	12.1	1200		8	160.1	10.8	1200		8	108	0.3	1200		5	87.8	1.2	1500		8	43.4	0	1200
9	158.5	11.2	1200		9	180.5	2.8	1200		9	157.3	11.7	1200		9	162.8	9.3	1200		9	121.8	1.5	1200		9	125.3	5.7	1200		6	22.2	6.4	1500		9	222.3	10.9	1200
10	128.4	5.4	1200		10	72.6	2.9	1200		10	163.9	1.1	1200		10	122.3	12.9	1200		10	72.1	0	1200		10	71.2	1.7	1200		7	0	0	1500		10	131.3	6.6	1200
11	60.4	0	1200		11	164.2	7.2	1200		11	116.7	0.6	1200		11	67.3	9.7	1200		11	79.3	0	1200		11	59.5	0	1200		8	131.9	44.1	1500		11	118.1	0	1200
12	101.4	0.4	1200		12	131.5	6.9	1200		12	163.3	8.7	1200		12	213.1	10	1200		12	85.9	0	1200		12	99.1	3.5	1200		9	117.3	0	1500		12	256	27.5	1200
13	103.3	0.3	1200		13	106.8	3.4	1200		13	74.9	4	1200		13	128.1	0	1200		13	65.4	1.2	1200		13	47.7	0.9	1200		10	155	24.2	1500		13	183.5	13.4	1200
14	123.5	0	1200		14	128.8	7.1	1200		14	127.1	4.2	1200		14	35.2	0	1200		14	114.4	1.3	1200		14	102.3	1.4	1200		11	0	0	1500		14	152.6	1.2	1200
15	66.8	0	1200		15	77.4	3.9	1200		15	147.6	0.6	1200		15	152.4	0.6	1200		15	101.9	2.6	1200		15	114.4	1.3	1200		12	78.4	0.7	1500		15	208.7	3.1	1200
1	102.2	1.3	1260		1	136.1	11.4	1260		1	165	4.6	1260		1	139.3	3.2	1260		1	108.8	1.1	1260		1	210	14.4	1260		1	151	3.7	1560		1	146.2	7.8	1260
2	101.6	7.4	1260		2	144.4	1	1260		2	116.6	18.8	1260		2	82.5	11.5	1260		2	81.8	0	1260		2	0	0	1260		2	0	0	1560		2	50.5	1.5	1260
3	100.9	0	1260		3	40.6	0	1260		3	101.6	7.9	1260		3	197	17.5	1260		3	60.5	0.5	1260		3	213.8	0.8	1260		3	88.7	0	1560		3	76	5.6	1260
4	164.4	1.3	1260		4	147.7	16.4	1260		4	54.3	11.7	1260		4	202.7	21.8	1260		4	133.8	1.6	1260		4	140.6	1.9	1260		4	70.1	0	1560		4	109.6	1.6	1260
5	115.7	6.8	1260		5	105.6	0.2	1260		5	118.2	6.8	1260		5	137.9	3.6	1260		5	74.1	2.3	1260		5	83.9	0.9	1260		5	82.4	0	1560		5	45.6	0	1260
6	92.1	8	1260		6	98	0.4	1260		6	177	4.9	1260		6	107.6	3.8	1260		6	81.3	2.2	1260		6	80.6	0	1260		6	54.1	5.6	1560		6	66.8	0.9	1260
7	35.3	0	1260		7	138.8	5.7	1260		7	159.2	13	1260		7	98.8	0	1260		7	118.8	0	1260		7	106.2	0.9	1260		7	0	0	1560		7	187.9	1.7	1260
8	74.9	0	1260		8	156.7	20.2	1260		8	78.4	0	1260		8	78.9	0	1260		8	127.9	1.3	1260		8	100	0	1260		8	50.4	0	1560		8	54.6	0	1260
9	117.6	3.5	1260		9	167.9	14.6	1260		9	126.7	9.1	1260		9	142.1	8.4	1260		9	148.9	4.5	1260		9	124.1	14.8	1260		9	122	4.6	1560		9	82.7	0	1260
10	121.6	0.4	1260		10	48.1	4.1	1260		10	193.9	19.7	1260		10	130.7	7.2	1260		10	67.9	0.4	1260		10	71.2	2.5	1260		10	34.1	21.9	1560		10	115.6	10.5	1260
11	65.7	0.6	1260		11	155.1	9.3	1260		11	138.5	0.4	1260		11	104.1	0	1260		11	106.5	1.7	1260		11	56.4	1.1	1260		11	0	0	1560		11	116.9	5.2	1260
12	98	2.6	1260		12	97.1	1.9	1260		12	134.4	4.3	1260		12	188.4	1.1	1260		12	83.3	1.6	1260		12	72.7	0	1260		12	69.7	10.9	1560		12	236.1	19.1	1260
13	100.2	1.5	1260		13	139.7	2.9	1260		13	97.7	0	1260		13	81.8	3.9	1260		13	59	0	1260		13	58	1.3	1260		1	91.3	4.9	1620		13	190.5	13.4	1260
14	129.4	0.3	1260		14	98.6	0.5	1260		14	102	0	1260		14	0	0	1260		14	114.7	0.7	1260		14	85.4	4	1260		2	0.2	0	1620		14	158.8	1	1260
15	55.9	0	1260		15	70.4	0.7	1260		15	146.4	5.3	1260		15	150.3	1	1260		15	95.3	7.7	1260		15	107.8	0.5	1260		3	98.7	8.5	1620		15	168.3	7.2	1260
1	103.6	0.6	1320		1	123.9	14.9	1320		1	151.4	5.2	1320		1	124.4	0.6	1320		1	98.4	0	1320		1	134.4	6.6	1320		4	54.2	3.9	1620		1	149.3	4.9	1320
2	100.3	3.1	1320		2	158.5	0	1320		2	54.6	0	1320		2	67.3	1.3	1320		2	71.5	0	1320		2	0	0	1320		5	83.2	2.8	1620		2	23.1	0	1320
3	119.7	0	1320		3	31.4	0	1320		3	87.8	15.6	1320		3	212.6	13	1320		3	59.5	0	1320		3	70.8	5.3	1320		6	58.5	11.8	1620		3	69.8	4.2	1320
4	156.9	7.5	1320		4	157	6.5	1320		4	72.3	1.5	1320		4	189.1	15.3	1320		4	120.5	0.6	1320		4	159.9	1.6	1320		7	0	0	1620		4	100	3.7	1320
5	104.4	10.9	1320		5	104.4	2.4	1320		5	123.6	9.8	1320		5	142.4	5.2	1320		5	34.5	1.9	1320		5	56.1	88.2	1320		8	78.6	0	1620		5	38.2	1.5	1320
6	107.7	5.8	1320		6	82.9	4.8	1320		6	102.8	4.4	1320		6	111.8	0.9	1320		6	78.3	0.2	1320		6	76.2	0	1320		9	131.2	3.5	1620		6	86.7	0	1320
7	17.2	0	1320		7	148.7	6.9	1320		7	72	0.4	1320		7	85.3	2.3	1320		7	124.3	4.4	1320		7	107.1	5.2	1320		10	27.7	4.6	1620		7	224.5	5	1320
8	57.4	0.1	1320		8	172.4	7.4	1320		8	83.2	0	1320		8	146.3	8.6	1320		8	139.2	4.1	1320		8	106	2.2	1320		11	0	0	1620		8	54.4	0	1320
9	97.1	2.2	1320		9	138.5	5.4	1320		9	126.8	8.3	1320		9	136.4	4.9	1320		9	152.4	1.1	1320		9	104.2	2.4	1320		12	91.1	2.5	1620		9	10.7	0	1320
10	115.7	1.3	1320		10	27.9	0	1320		10	171.5	20.5	1320		10	62.1	9.2	1320		10	70	3	1320		10	62.2	0	1320		1	55.8	8.9	1680		10	140.4	1	1320
11	73.3	0	1320		11	133.7	11.6	1320		11	52	5.4	1320		11	106.1	49.1	1320		11	128.1	0.6	1320		11	54.1	0	1320		2	0	0	1680		11	95.8	6.3	1320
12	93.9	11.6	1320		12	83.4	0	1320		12	0.2	0	1320		12	177.4	5.8	1320		12	63.9	1.4	1320		12	55.5	7	1320		3	92.5	6.3	1680		12	188.9	20.1	1320
13	113.4	1.2	1320		13	140.5	5.9	1320		13	49.7	0	1320		13	36.1	0	1320		13	63.3	0.8	1320		13	49.1	0	1320		4	0.4	0	1680		13	192.6	5.1	1320
14	102.2	0	1320		14	103.8	1.9	1320		14	110.5	0	1320		14	23.6	0	1320		14	94.2	0.5	1320		14	86.7	1.6	1320		5	110.2	1	1680		14	103.7	0	1320
15	37.5	0	1320		15	76.5	0	1320		15	152.1	1.1	1320		15	145.8	4.8	1320		15	75.8	6.1	1320		15	122.3	5.7	1320		6	13.1	0	1680		15	191.1	12.6	1320
1	90.7	0	1380		1	145	8.3	1380		1	218.5	4.7	1380		1	108.7	0	1380		1	128.1	9.4	1380		1	25.2	0	1380		7	0	0	1680		1	136.4	1.7	1380
2	108.9	14.6	1380		2	163.8	0.7	1380		2	113.6	20.1	1380		2	56.2	5.3	1380		2	42.1	0.3	1380		2	0	0	1380		8	56.7	5.2	1680		2	22.2	0	1380
3	113.9	0	1380		3	30.2	8.8	1380		3	61.7	13.9	1380		3	201.2	9.1	1380		3	58.1	1.9	1380		3	41.5	6.7	1380		9	123.5	2.7	1680		3	54.7	6.7	1380
4	185.3	2.5	1380		4	141.9	3.1	1380		4	155.5	0.5	1380		4	195.2	8.7	1380		4	112.2	5.1	1380		4	151.6	4.5	1380		10	0	0	1680		4	93.6	3.9	1380
5	120.2	8.9	1380		5	94.9	0	1380		5	106.3	8.9	1380		5	149.3	12.2	1380		5	17.1	0	1380		5	14.7	0	1380		11	0	0	1680		5	36.3	0	1380
6	96.8	1.9	1380		6	98	0	1380		6	120.6	5.5	1380		6	111.8	0.5	1380		6	86.3	1.2	1380		6	52	3.1	1380		12	77.5	0	1680		6	65.8	0	1380
7	47	0	1380		7	133.8	7.8	1380		7	167.4	8.7	1380		7	95	0	1380		7	121.5	6.8	1380		7	106.8	1.4	1380		1	139.8	1.2	1740		7	235.9	3.1	1380
8	28.8	0	1380		8	158.7	7.2	1380		8	85.3	0	1380		8	69.4	14.4	1380		8	109.2	19.1	1380		8	116.3	4.8	1380		2	0	0	1740		8	62.1	0	1380
9	111.7	4.2	1380		9	128.3	9	1380		9	124	14.4	1380		9	166.4	9.7	1380		9	127.1	7.5	1380		9	106.4	6.9	1380		3	102.8	5.5	1740		9	0	0	1380
10	163.6	6	1380		10	29	6.6	1380		10	206.4	18.4	1380		10	92.5	17.5	1380		10	77.7	0	1380		10	22.4	0	1380		4	0.3	0	1740		10	96.4	5.8	1380
11	83.2	0	1380		11	183.5	9.8	1380		11	53.1	4.5	1380		11	47.9	27.2	1380		11	129	5.5	1380		11	68.4	2.2	1380		5	90.9	3.1	1740		11	96.1	0.3	1380
12	104.3	5.9	1380		12	94	0	1380		12	0	0	1380		12	175.4	1.3	1380		12	34.6	0.7	1380		12	53.8	0.9	1380		6	19.8	0	1740		12	199.9	21	1380
13	106.7	0	1380		13	149.7	1.6	1380		13	9.8	0	1380		13	19.7	0.6	1380		13	68.5	6.3	1380		13	30.3	3.2	1380		7	0	0	1740		13	168.8	7	1380
14	93.5	0.8	1380		14	81.8	1.1	1380		14	139.3	0.5	1380		14	13.9	0	1380		14	93.7	6	1380		14	94	2.1	1380		8	59.9	0.7	1740		14	119	0	1380
15	28	0	1380		15	68.9	1.4	1380		15	120.8	5.6	1380		15	120	4.7	1380		15	81.4	3.7	1380		15	84.4	0.4	1380		9	114.9	7.5	1740		15	153.4	16.7	1380
1	78.6	0	1440		1	115	13.1	1440		1	201.7	7.5	1440		1	95.7	3.7	1440		1	140.9	1.3	1440		1	48.9	0	1440		10	72.9	44.5	1740		1	150.6	2.4	1440
2	107.3	0.5	1440		2	171.7	6.8	1440		2	0.2	0	1440		2	28.7	0	1440		2	22.1	0	1440		2	0	0	1440		11	0	0	1740		2	21.7	0	1440
3	91.7	0	1440		3	47.7	0	1440		3	17.3	7.5	1440		3	215.8	14	1440		3	68.6	5.3	1440		3	21.5	0.8	1440		12	72.1	0	1740		3	67.4	7.8	1440
4	189.4	2.7	1440		4	126.5	5.4	1440		4	139.1	0	1440		4	179.2	18.2	1440		4	93	0.7	1440		4	168	4.9	1440		1	149.9	3.4	1799.9		4	101.5	2.6	1440
5	114.3	11.3	1440		5	117.6	0.4	1440		5	80	5.2	1440		5	139.1	17.3	1440		5	19.5	0	1440		5	4.1	0	1440		2	0	0	1799.9		5	37.5	0	1440
6	79	4.5	1440		6	87.4	6.5	1440		6	125	0	1440		6	109.2	3.7	1440		6	67.5	0	1440		6	41.1	0	1440		3	97.4	6.7	1799.9		6	52.7	0	1440
7	22.7	0	1440		7	121.8	18	1440		7	51.3	0	1440		7	125	1.2	1440		7	104	2.7	1440		7	100.4	0.6	1440		4	0	0	1799.9		7	250.1	2.2	1440
8	54.3	0	1440		8	152.2	12.4	1440		8	89.4	4.4	1440		8	85.8	12	1440		8	122.9	7.6	1440		8	136.1	3.6	1440		5	12.2	0	1799.9		8	68.3	0.2	1440
9	117.7	8	1440		9	94.3	12.5	1440		9	106.3	10.2	1440		9	192.7	17.1	1440		9	28.6	0.5	1440		9	99.7	2.5	1440		6	8.4	4.7	1799.9		9	0	0	1440
10	132.5	6.9	1440		10	0	0	1440		10	157.7	1.9	1440		10	98.2	6.8	1440		10	90.6	0.5	1440		10	0	0	1440		7	0	0	1799.9		10	64.4	0	1440
11	68.6	0	1440		11	141.7	3.8	1440		11	0.1	0	1440		11	45	0.6	1440		11	72.9	0.8	1440		11	51.9	0	1440		8	32.4	0.6	1799.9		11	106.2	0	1440
12	84.2	3.4	1440		12	82.4	0	1440		12	0	0	1440		12	150	3.9	1440		12	36.4	0	1440		12	54.4	1.9	1440		9	0.3	0	1799.9		12	133.5	15.7	1440
13	132.6	0.7	1440		13	139.2	1.5	1440		13	0	0	1440		13	46.5	0	1440		13	96.1	0	1440		13	27.3	0	1440		10	0	0	1799.9		13	199.6	6.7	1440
14	101.5	0	1440		14	83.7	0	1440		14	120.2	4.2	1440		14	6.1	0	1440		14	41.5	0	1440		14	90.4	0	1440		11	0	0	1799.9		14	136	0	1440
15	32.7	2.4	1440		15	72.5	0	1440		15	97.8	1.6	1440		15	121.6	1.8	1440		15	97.4	2.4	1440		15	95.4	9.2	1440		12	23.1	0.7	1799.9		15	170	2.4	1440
1	78.4	0	1500		1	97.3	12.5	1500		1	225.6	0	1500		1	0	0	1500		1	162.2	3	1500		1	3.6	0	1500		1	0.2	0	1800		1	159.5	3.9	1500
2	104.2	0.9	1500		2	162.1	3.4	1500		2	0	0	1500		2	0	0	1500		2	23.7	0.4	1500		2	0	0	1500		2	0	0	1800		2	27.4	0	1500
3	93.5	0	1500		3	20	0	1500		3	61.8	6.3	1500		3	214.5	7.1	1500		3	53.3	6.6	1500		3	9	3.3	1500		3	0	0	1800		3	64.1	3.1	1500
4	161.6	10.6	1500		4	132.1	6.4	1500		4	154.8	1.8	1500		4	147.6	8.2	1500		4	90.1	1.4	1500		4	87.6	4.4	1500		4	0	0	1800		4	93.2	0.5	1500
5	101.6	0.9	1500		5	97.2	0	1500		5	112.4	4.4	1500		5	147.8	17.4	1500		5	5.8	0	1500		5	0	0	1500		5	0	0	1800		5	25.4	1.1	1500
6	81.3	3.1	1500		6	102	2.4	1500		6	102.5	0	1500		6	102	8.8	1500		6	103.8	2	1500		6	36.7	1.2	1500		6	0	0	1800		6	63.3	2.1	1500
7	28	0	1500		7	105.7	10.2	1500		7	114.1	0	1500		7	96.3	2.6	1500		7	100.8	2	1500		7	49.3	2.2	1500		7	0	0	1800		7	252	9.5	1500
8	48.2	0	1500		8	122.5	7.6	1500		8	52.3	4.5	1500		8	0	0	1500		8	152.8	8.3	1500		8	122.8	3.6	1500		8	0	0	1800		8	67.2	0	1500
9	99.4	7	1500		9	107.1	6.7	1500		9	99.9	5	1500		9	170.5	11	1500		9	33.1	0	1500		9	86.5	1.3	1500		9	0	0	1800		9	0	0	1500
10	154.8	7.4	1500		10	0.5	0	1500		10	129.8	0	1500		10	99.7	2.4	1500		10	77.7	1.2	1500		10	0	0	1500		10	0	0	1800		10	98.6	0	1500
11	66.2	4.3	1500		11	103.4	1.2	1500		11	112.3	0	1500		11	86.8	45.2	1500		11	50.2	0.4	1500		11	46.3	2	1500		11	0	0	1800		11	79.6	0	1500
12	45.9	0	1500		12	63.7	0	1500		12	0	0	1500		12	138.8	1.6	1500		12	25.4	0	1500		12	57.8	0.3	1500		12	0	0	1800		12	4.8	0	1500
13	125.9	0.3	1500		13	93.5	0	1500		13	0	0	1500		13	33.4	0	1500		13	86.4	4	1500		13	15.5	0	1500		1	63.8	1.3	1860		13	186.5	6.9	1500
14	69.4	0.9	1500		14	90.1	1.1	1500		14	157.3	2.6	1500		14	0	0	1500		14	21.7	0	1500		14	83.7	5.9	1500		2	1.3	0	1860		14	128.9	0	1500
15	19.6	0	1500		15	81.9	0.6	1500		15	34.3	0	1500		15	110.6	1.7	1500		15	82.1	0.7	1500		15	92.6	2.1	1500		3	82.7	3.5	1860		15	159.2	0.8	1500
1	80.9	0	1560		1	55.8	4.4	1560		1	208.3	14.9	1560		1	0.2	0	1560		1	195	3.7	1560		1	0	0	1560		4	18.9	0	1860		1	163.4	6.4	1560
2	114.7	6.1	1560		2	162.1	0.1	1560		2	0	0	1560		2	0	0	1560		2	37.6	5.2	1560		2	0.4	0	1560		5	27.7	0	1860		2	41	0	1560
3	78.8	0.6	1560		3	2.3	0	1560		3	4.1	0	1560		3	185.6	6.1	1560		3	58.2	0	1560		3	0	0	1560		6	8.4	0	1860		3	60.5	15.6	1560
4	181.9	2.5	1560		4	126.1	10.2	1560		4	143.7	6.6	1560		4	169.6	6.4	1560		4	46	0	1560		4	0	0	1560		7	82.1	0	1860		4	72.1	1.1	1560
5	101.2	7	1560		5	62.9	0	1560		5	97.8	5.4	1560		5	127.3	9.5	1560		5	9.8	0	1560		5	0.5	0	1560		8	6.5	0	1860		5	38.6	0.7	1560
6	89.5	1.2	1560		6	106.1	1.7	1560		6	116.4	8.5	1560		6	83.5	5.1	1560		6	92.1	1.5	1560		6	54.8	3.5	1560		9	58.3	0	1860		6	77.1	0	1560
7	123.6	17.7	1560		7	48	3	1560		7	168.6	14.2	1560		7	98.4	4.5	1560		7	89	0	1560		7	58.3	4.3	1560		10	40.2	0	1860		7	231.5	1.7	1560
8	38.2	1.4	1560		8	131.5	11.5	1560		8	32.6	0	1560		8	0	0	1560		8	135.8	5.1	1560		8	107.6	4	1560		11	38	0	1860		8	76	0.3	1560
9	82	0.9	1560		9	38.8	1.6	1560		9	98.9	2.7	1560		9	152.8	24.4	1560		9	24.7	0	1560		9	53	5.1	1560		12	27.2	0	1860		9	0	0	1560
10	147.8	4.5	1560		10	0	0	1560		10	149.1	0	1560		10	83	1.7	1560		10	47.4	3.4	1560		10	0	0	1560		1	0	0	1920		10	123.9	2	1560
11	74	1.8	1560		11	104.4	3.9	1560		11	116.6	0.4	1560		11	0.1	0	1560		11	28.6	1.3	1560		11	55.6	1.9	1560		2	0	0	1920		11	97.1	4.7	1560
12	40.5	7.1	1560		12	45.3	0	1560		12	0	0	1560		12	151.7	8	1560		12	0.5	0	1560		12	56.1	1.4	1560		3	17.9	0	1920		12	10.3	0	1560
13	127.3	3.4	1560		13	99.7	4.2	1560		13	3.3	0	1560		13	36.9	0	1560		13	78.7	13	1560		13	3	0	1560		4	0	0	1920		13	161	8.7	1560
14	65.4	0	1560		14	78.3	2.5	1560		14	103.5	0	1560		14	0	0	1560		14	33.3	0	1560		14	73.2	0	1560		5	0	0	1920		14	141.1	3.3	1560
15	0	0	1560		15	71.4	4.3	1560		15	0.2	0	1560		15	115.6	4.5	1560		15	81.1	0	1560		15	96.9	6	1560		6	0	0	1920		15	64.6	0	1560
1	68.4	0	1620		1	58.8	4	1620		1	123.8	8.1	1620		1	5.3	0	1620		1	148.2	0.6	1620		1	0	0	1620		7	0	0	1920		1	158.4	4.6	1620
2	101.5	8.5	1620		2	170	0.4	1620		2	0	0	1620		2	0	0	1620		2	69.9	0	1620		2	0	0	1620		8	0	0	1920		2	22.8	0	1620
3	85.5	9.4	1620		3	0	0	1620		3	48.5	5.8	1620		3	200	15.1	1620		3	45.3	3.2	1620		3	0	0	1620		9	0	0	1920		3	55.4	1.7	1620
4	171	7.2	1620		4	95.5	3.9	1620		4	140.1	4	1620		4	214.1	15.5	1620		4	53.9	1.1	1620		4	0	0	1620		10	0	0	1920		4	63.3	2.1	1620
5	113.9	18.2	1620		5	64.8	0.4	1620		5	80	0	1620		5	71.7	2.3	1620		5	16.6	0	1620		5	0	0	1620		11	0	0	1920		5	43.1	4.3	1620
6	69.9	0	1620		6	85.7	0	1620		6	109.5	0	1620		6	99.2	2	1620		6	86.7	0.1	1620		6	30	0	1620		12	0	0	1920		6	73	0	1620
7	7.5	0	1620		7	30.7	0	1620		7	8.6	0.5	1620		7	92.6	0	1620		7	79.2	3.8	1620		7	53.4	0	1620		1	28.1	0	1980		7	182.1	8.9	1620
8	30.4	3	1620		8	146	3.5	1620		8	58.9	6.4	1620		8	0	0	1620		8	105.8	3.5	1620		8	103.4	2.3	1620		2	0	0	1980		8	84	0	1620
9	47.4	0	1620		9	47.4	0.6	1620		9	0	0	1620		9	153.6	4.9	1620		9	28.4	0.7	1620		9	11.3	0	1620		3	0	0	1980		9	0	0	1620
10	190	8.6	1620		10	0	0	1620		10	138	7.8	1620		10	65	0	1620		10	49.2	1.6	1620		10	0	0	1620		4	1.1	0	1980		10	47.2	0	1620
11	58.3	0.2	1620		11	33.8	0	1620		11	117.7	0	1620		11	11	0	1620		11	49.3	6.1	1620		11	26.3	0	1620		5	0	0	1980		11	105.5	16	1620
12	47.1	5.5	1620		12	45.1	0	1620		12	0	0	1620		12	152.7	1.8	1620		12	7.2	0	1620		12	68.2	0	1620		6	0	0	1980		12	11.1	0	1620
13	118.8	1.9	1620		13	97.7	2	1620		13	0	0	1620		13	24	0	1620		13	79.3	7.3	1620		13	12.8	0	1620		7	0	0	1980		13	165.7	8.9	1620
14	80.4	0.9	1620		14	84.1	0	1620		14	116.9	1.2	1620		14	0	0	1620		14	34	0	1620		14	71.9	0	1620		8	0	0	1980		14	92.2	0.5	1620
15	0	0	1620		15	70.6	0	1620		15	0	0	1620		15	83	5.4	1620		15	81.1	3	1620		15	88.2	4.3	1620		9	0	0	1980		15	0	0	1620
1	97.4	1.4	1680		1	61.3	0	1680		1	0	0	1680		1	7.1	0	1680		1	166.3	2.9	1680		1	0	0	1680		10	0	0	1980		1	120.7	8.7	1680
2	105.8	6.3	1680		2	161.5	5.1	1680		2	0	0	1680		2	0	0	1680		2	32.4	3.6	1680		2	0	0	1680		11	0	0	1980		2	19.1	0	1680
3	84.2	2.3	1680		3	11.4	0	1680		3	0	0	1680		3	187.1	5.2	1680		3	50.8	0	1680		3	0	0	1680		12	0	0	1980		3	43	4.2	1680
4	166.9	12.1	1680		4	84.5	2.4	1680		4	156.1	0.3	1680		4	146.8	12	1680		4	54.7	1.7	1680		4	0	0	1680		1	0	0	2040		4	40.5	0	1680
5	91.4	11.3	1680		5	37.9	0	1680		5	88.3	0	1680		5	4	0	1680		5	27.3	0	1680		5	0	0	1680		2	0	0	2040		5	25.1	0	1680
6	70.9	4.1	1680		6	32.6	0	1680		6	93	0.2	1680		6	92.3	1.5	1680		6	91.3	1	1680		6	13.4	0	1680		3	2.9	0	2040		6	60.9	0	1680
7	0	0	1680		7	35.7	0	1680		7	0	0	1680		7	100.9	1.8	1680		7	78.5	0	1680		7	93.5	3.3	1680		4	0	0	2040		7	131.9	12	1680
8	18	1.4	1680		8	127.7	14.9	1680		8	9.3	0	1680		8	0	0	1680		8	135.6	6.6	1680		8	107.3	4.3	1680		5	0	0	2040		8	67.7	4.6	1680
9	32	0	1680		9	5.6	0	1680		9	0	0	1680		9	151.8	10	1680		9	85.6	4	1680		9	14.9	0	1680		6	0.7	0	2040		9	0	0	1680
10	199.3	1.1	1680		10	0	0	1680		10	111	0.4	1680		10	58.6	0	1680		10	39.6	0	1680		10	0	0	1680		7	0	0	2040		10	69.8	0	1680
11	41.4	0	1680		11	34.4	1.2	1680		11	106.9	0	1680		11	59.8	0	1680		11	47.4	13.3	1680		11	0.1	0	1680		8	0	0	2040		11	113.6	4.7	1680
12	30.6	1.6	1680		12	4.2	0	1680		12	0	0	1680		12	164	8.1	1680		12	1	0	1680		12	58.9	0.4	1680		9	0	0	2040		12	5	0	1680
13	125.7	0	1680		13	46.5	0	1680		13	0	0	1680		13	23.1	0	1680		13	89.4	2.7	1680		13	1.8	0	1680		10	0	0	2040		13	169.9	4.4	1680
14	51.4	0	1680		14	42.6	0	1680		14	21	0	1680		14	0	0	1680		14	47.8	0	1680		14	65.2	0.1	1680		11	0	0	2040		14	68.9	0	1680
15	12	0	1680		15	65.5	8.4	1680		15	0	0	1680		15	83.5	0	1680		15	72.6	2.8	1680		15	97.9	4.7	1680		12	0	0	2040		15	15.8	0.7	1680
1	107.5	0.6	1740		1	31.8	0	1740		1	0	0	1740		1	0	0	1740		1	192.9	4.5	1740		1	0	0	1740		1	13.8	0	2100		1	138.1	4.3	1740
2	121.5	0.9	1740		2	161.5	3	1740		2	0	0	1740		2	0	0	1740		2	0	0	1740		2	0	0	1740		2	0	0	2100		2	2.5	0	1740
3	78	0	1740		3	1.8	0	1740		3	17	0	1740		3	197.1	2.6	1740		3	63.6	0	1740		3	0	0	1740		3	0	0	2100		3	37.1	4.1	1740
4	89.9	0	1740		4	75.7	22.1	1740		4	71.1	0	1740		4	184.5	15.6	1740		4	66.4	19.5	1740		4	0	0	1740		4	0	0	2100		4	41.2	5.9	1740
5	58.1	1.1	1740		5	49.9	0	1740		5	98.1	3.8	1740		5	0.1	0	1740		5	6.7	0	1740		5	0	0	1740		5	0	0	2100		5	40.1	0	1740
6	91.6	9.1	1740		6	17.7	0	1740		6	0.1	0	1740		6	78.4	0	1740		6	75.2	2.2	1740		6	7.7	0	1740		6	0	0	2100		6	74	0	1740
7	0	0	1740		7	20.7	0	1740		7	0	0	1740		7	86.6	3.8	1740		7	50.1	0	1740		7	33.1	0	1740		7	0	0	2100		7	70.7	19.1	1740
8	17.3	0	1740		8	127.3	14.1	1740		8	0.8	0	1740		8	0	0	1740		8	103.3	1.5	1740		8	91.1	7	1740		8	0	0	2100		8	7.4	0	1740
9	35	0	1740		9	0	0	1740		9	0	0	1740		9	148.4	1.7	1740		9	52.3	4.8	1740		9	28.8	0	1740		9	0	0	2100		9	0	0	1740
10	202.9	1.9	1740		10	0	0	1740		10	136.1	12.2	1740		10	6	0	1740		10	22.1	2.8	1740		10	0	0	1740		10	0	0	2100		10	75.9	7.4	1740
11	52.1	0	1740		11	24.8	1.3	1740		11	117.2	0.8	1740		11	0.1	0	1740		11	33.2	3.4	1740		11	0	0	1740		11	0	0	2100		11	127.8	0	1740
12	43.5	1.2	1740		12	16.2	0	1740		12	0	0	1740		12	177.2	7.6	1740		12	0.8	0	1740		12	53.4	2.8	1740		12	0	0	2100		12	0	0	1740
13	95.1	0	1740		13	31.4	0	1740		13	0	0	1740		13	32.3	0	1740		13	112.9	3.9	1740		13	12.2	0	1740		1	0	0	2160		13	159.5	2.8	1740
14	51.6	0.9	1740		14	31.2	0	1740		14	79	4.5	1740		14	0	0	1740		14	56	6.9	1740		14	59.7	0.9	1740		2	2.5	0	2160		14	110.2	5.4	1740
15	2.8	0	1740		15	51.5	1.7	1740		15	0.1	0	1740		15	89.5	3.2	1740		15	68.8	0.5	1740		15	108.6	8.5	1740		3	0	0	2160		15	22	0	1740
1	94.1	0.5	1799.9		1	31.7	4.5	1799.9		1	0	0	1799.9		1	0	0	1799.9		1	173.3	5	1799.9		1	0	0	1799.9		4	0	0	2160		1	126.7	7.1	1799.9
2	106.5	0	1799.9		2	125.5	0	1799.9		2	0	0	1799.9		2	0	0	1799.9		2	0	0	1799.9		2	0	0	1799.9		5	2.3	0	2160		2	8.3	0	1799.9
3	40.8	0.6	1799.9		3	0	0	1799.9		3	0	0	1799.9		3	195.5	5.2	1799.9		3	64.4	0	1799.9		3	0	0	1799.9		6	0	0	2160		3	60	0	1799.9
4	114.5	2.2	1799.9		4	80.8	7.8	1799.9		4	45.5	3.9	1799.9		4	181.6	1.6	1799.9		4	63.4	15.5	1799.9		4	0	0	1799.9		7	0	0	2160		4	12.5	0	1799.9
5	85	13.9	1799.9		5	54.8	0.7	1799.9		5	76.3	2	1799.9		5	0	0	1799.9		5	17.3	0	1799.9		5	0	0	1799.9		8	0	0	2160		5	22.4	0.5	1799.9
6	101.6	9.3	1799.9		6	12.4	0	1799.9		6	0	0	1799.9		6	86.1	5.7	1799.9		6	83.8	0	1799.9		6	5	1.9	1799.9		9	0	0	2160		6	79.8	3.3	1799.9
7	0	0	1799.9		7	13.4	0	1799.9		7	0	0	1799.9		7	112.9	4.5	1799.9		7	37.9	0	1799.9		7	42	4.5	1799.9		10	0	0	2160		7	93.3	1.8	1799.9
8	20.1	0	1799.9		8	125.2	2.5	1799.9		8	21.9	4.5	1799.9		8	0	0	1799.9		8	96	6.3	1799.9		8	60.8	7.8	1799.9		11	0	0	2160		8	44.7	1	1799.9
9	35.5	0	1799.9		9	0	0	1799.9		9	0	0	1799.9		9	161.3	8.5	1799.9		9	65.6	9.4	1799.9		9	29.3	2.5	1799.9		12	0	0	2160		9	0	0	1799.9
10	199.9	1.3	1799.9		10	47.1	1.5	1799.9		10	167.4	14.6	1799.9		10	29.6	0.5	1799.9		10	43.6	1.9	1799.9		10	0	0	1799.9		1	4.6	0	2220		10	29.6	3.2	1799.9
11	53.1	3.2	1799.9		11	54.1	2.8	1799.9		11	110.2	4.4	1799.9		11	0	0	1799.9		11	51.6	1.1	1799.9		11	0	0	1799.9		2	0	0	2220		11	93.2	6.1	1799.9
12	35.6	1.9	1799.9		12	2.5	0	1799.9		12	0	0	1799.9		12	153.7	2.7	1799.9		12	4.5	0	1799.9		12	66.7	4	1799.9		3	0	0	2220		12	0	0	1799.9
13	84.9	1.5	1799.9		13	36.1	0	1799.9		13	0	0	1799.9		13	13.4	1.2	1799.9		13	105.4	4.4	1799.9		13	0	0	1799.9		4	0	0	2220		13	160.8	10	1799.9
14	39.6	0	1799.9		14	34.5	0	1799.9		14	79.8	7.8	1799.9		14	0	0	1799.9		14	52.6	3.6	1799.9		14	44.5	0	1799.9		5	0	0	2220		14	75.6	2	1799.9
15	14.7	0	1799.9		15	87.5	0	1799.9		15	0	0	1799.9		15	48.6	8.6	1799.9		15	62.7	4.9	1799.9		15	93.6	0	1799.9		6	0	0	2220		15	0	0	1799.9
1	32.9	0.2	1860		1	24	0	1860		1	126.3	0	1860		1	92.6	0	1860		1	51.5	0	1860		1	113.8	0	1860		7	0	0	2220		1	42.9	0	1860
2	46.9	0	1860		2	59	0	1860		2	90	0	1860		2	56.6	0	1860		2	25.8	0	1860		2	0	0	1860		8	0	0	2220		2	22.3	0	1860
3	25.4	0	1860		3	39.3	0	1860		3	14.6	0	1860		3	38.6	0	1860		3	22.3	0.7	1860		3	0.2	0	1860		9	0	0	2220		3	25.1	0	1860
4	33.8	1.1	1860		4	65.1	0	1860		4	1.5	0	1860		4	82	2.9	1860		4	113.4	1.7	1860		4	0.5	0	1860		10	0	0	2220		4	20.1	0	1860
5	27.8	1.9	1860		5	22.1	0	1860		5	28.7	0	1860		5	0	0	1860		5	16.4	0	1860		5	21.1	0	1860		11	0.3	0	2220		5	22.3	3.4	1860
6	58.4	0	1860		6	25.7	0	1860		6	0.7	0	1860		6	44.1	44.1	1860		6	16.4	0	1860		6	49.4	0	1860		12	0	0	2220		6	51.2	4.1	1860
7	27	0	1860		7	29.1	0	1860		7	0.9	0	1860		7	60.3	4.2	1860		7	32.6	0	1860		7	69.5	2.9	1860		1	0	0	2280		7	22.7	0	1860
8	16.4	2.4	1860		8	26.7	0	1860		8	59.9	6.8	1860		8	0	0	1860		8	36.3	3.7	1860		8	36.8	0.6	1860		2	1.9	0	2280		8	28.9	0	1860
9	38.9	0	1860		9	24.4	0	1860		9	21.4	0	1860		9	65.1	0.2	1860		9	35.9	0	1860		9	44.5	4.6	1860		3	0.6	0	2280		9	0	0	1860
10	87.1	0.5	1860		10	8.9	0	1860		10	25.7	0	1860		10	26.1	0	1860		10	41.3	0	1860		10	64.7	5.3	1860		4	0	0	2280		10	56.7	1.6	1860
11	26.1	0.1	1860		11	20.8	0	1860		11	31.3	4.8	1860		11	31.8	0	1860		11	44	1.3	1860		11	0.4	0	1860		5	53.9	0	2280		11	95	0.4	1860
12	32.3	4.3	1860		12	21.6	0	1860		12	1.7	0	1860		12	56.5	7.1	1860		12	16.7	0	1860		12	49.3	1.3	1860		6	0	0	2280		12	7.5	0	1860
13	41.8	0.4	1860		13	29.4	0	1860		13	7	0	1860		13	11.9	0	1860		13	16	0	1860		13	32.9	0	1860		7	0	0	2280		13	35.1	0	1860
14	39.7	0	1860		14	30.3	0	1860		14	125.9	0	1860		14	19.5	0	1860		14	49.9	4.8	1860		14	39.8	5.8	1860		8	0	0	2280		14	63.4	34.2	1860
15	19.5	0	1860		15	61.5	0	1860		15	0.7	0	1860		15	81.7	0	1860		15	60	5.4	1860		15	100.7	0	1860		9	0	0	2280		15	28.2	0.6	1860
1	0	0	1920		1	0	0	1920		1	0.1	0	1920		1	0.4	0	1920		1	0.1	0	1920		1	0.2	0	1920		10	0	0	2280		1	0.1	0	1920
2	0	0	1920		2	65.7	16.4	1920		2	0	0	1920		2	0.2	0	1920		2	0	0	1920		2	0	0	1920		11	0	0	2280		2	56	0	1920
3	0	0	1920		3	15.4	0	1920		3	0	0	1920		3	0	0	1920		3	8.2	0	1920		3	0	0	1920		12	0	0	2280		3	0	0	1920
4	0	0	1920		4	20.1	0	1920		4	0	0	1920		4	0.1	0	1920		4	28.2	0	1920		4	0.1	0	1920		1	44.3	0	2340		4	0.1	0	1920
5	25.4	0	1920		5	29.6	0	1920		5	0	0	1920		5	0	0	1920		5	20.2	0	1920		5	0	0	1920		2	0	0	2340		5	0	0	1920
6	55.8	15.4	1920		6	0	0	1920		6	0	0	1920		6	0	0	1920		6	0	0	1920		6	0.4	0	1920		3	0	0	2340		6	0	0	1920
7	0	0	1920		7	30.3	0	1920		7	0.5	0	1920		7	0.4	0	1920		7	0	0	1920		7	0.1	0	1920		4	0	0	2340		7	0	0	1920
8	0	0	1920		8	0.4	0	1920		8	0.1	0	1920		8	0	0	1920		8	0	0	1920		8	0.3	0	1920		5	1.9	0	2340		8	0	0	1920
9	40.9	0	1920		9	0.1	0	1920		9	11.1	0	1920		9	0	0	1920		9	0	0	1920		9	0.2	0	1920		6	0.2	0	2340		9	0	0	1920
10	0	0	1920		10	0	0	1920		10	0	0	1920		10	0	0	1920		10	7.5	0	1920		10	0	0	1920		7	0	0	2340		10	0.5	0	1920
11	0	0	1920		11	17	0	1920		11	0	0	1920		11	0.1	0	1920		11	0	0	1920		11	0	0	1920		8	0	0	2340		11	0	0	1920
12	19.5	0	1920		12	0.2	0	1920		12	0	0	1920		12	0	0	1920		12	0.1	0	1920		12	24.6	0	1920		9	0	0	2340		12	1.4	0	1920
13	78.9	0	1920		13	25	0	1920		13	0	0	1920		13	4.6	0	1920		13	0	0	1920		13	0	0	1920		10	0	0	2340		13	0	0	1920
14	0.6	0	1920		14	0	0	1920		14	0.2	0	1920		14	0.1	0	1920		14	0.4	0	1920		14	4.7	0	1920		11	1.5	0	2340		14	0.1	0	1920
15	46.3	0	1920		15	0.4	0	1920		15	0	0	1920		15	0	0	1920		15	0	0	1920		15	16.1	0	1920		12	0	0	2340		15	0.4	0	1920
1	0	0	1980		1	0	0	1980		1	3.8	0	1980		1	0	0	1980		1	0	0	1980		1	0	0	1980		1	0	0	2399.9		1	0	0	1980
2	0.1	0	1980		2	133	5.6	1980		2	0	0	1980		2	0	0	1980		2	0	0	1980		2	0	0	1980		2	2	0	2399.9		2	8.9	0	1980
3	0	0	1980		3	0	0	1980		3	0	0	1980		3	0	0	1980		3	20.8	0	1980		3	0	0	1980		3	2.1	0	2399.9		3	0	0	1980
4	0	0	1980		4	7.7	0	1980		4	0	0	1980		4	0	0	1980		4	0	0	1980		4	0	0	1980		4	0	0	2399.9		4	16.2	4.1	1980
5	0.5	0	1980		5	37.9	0	1980		5	0	0	1980		5	0	0	1980		5	9.7	0	1980		5	0	0	1980		5	0	0	2399.9		5	18.9	2.4	1980
6	0	0	1980		6	0	0	1980		6	0	0	1980		6	1.5	0	1980		6	0	0	1980		6	0	0	1980		6	0	0	2399.9		6	0	0	1980
7	0.9	0	1980		7	32.6	0	1980		7	0	0	1980		7	0	0	1980		7	4.4	0	1980		7	0	0	1980		7	0	0	2399.9		7	0.7	0	1980
8	3.3	0	1980		8	0	0	1980		8	0	0	1980		8	0	0	1980		8	0	0	1980		8	28.2	0	1980		8	0	0	2399.9		8	0	0	1980
9	80.3	0	1980		9	0	0	1980		9	0	0	1980		9	0	0	1980		9	0.6	0	1980		9	0	0	1980		9	0	0	2399.9		9	0	0	1980
10	0	0	1980		10	0	0	1980		10	0	0	1980		10	0	0	1980		10	0	0	1980		10	0	0	1980		10	0	0	2399.9		10	0.7	0	1980
11	0	0	1980		11	19.4	0	1980		11	1	0	1980		11	0	0	1980		11	0.5	0	1980		11	0	0	1980		11	0	0	2399.9		11	0	0	1980
12	0	0	1980		12	0	0	1980		12	0	0	1980		12	0	0	1980		12	0	0	1980		12	28	0	1980		12	0	0	2399.9		12	0.5	0	1980
13	0	0	1980		13	0	0	1980		13	0	0	1980		13	0	0	1980		13	0	0	1980		13	0	0	1980		1	0	0	2400		13	6.2	0	1980
14	0.8	0	1980		14	0	0	1980		14	0	0	1980		14	0	0	1980		14	20.6	0	1980		14	11.6	0	1980		2	0	0	2400		14	0.6	0	1980
15	3.7	0	1980		15	0	0	1980		15	0	0	1980		15	0.3	0	1980		15	0	0	1980		15	0.1	0	1980		3	0	0	2400		15	55.1	0.6	1980
1	0	0	2040		1	0	0	2040		1	0.1	0	2040		1	0	0	2040		1	37.1	0	2040		1	0	0	2040		4	0	0	2400		1	1.6	0	2040
2	0	0	2040		2	116.2	2.8	2040		2	0	0	2040		2	0	0	2040		2	0	0	2040		2	0	0	2040		5	0	0	2400		2	21.2	0	2040
3	0	0	2040		3	0	0	2040		3	0	0	2040		3	0	0	2040		3	0	0	2040		3	0	0	2040		6	0	0	2400		3	0	0	2040
4	0	0	2040		4	0	0	2040		4	0	0	2040		4	0	0	2040		4	0	0	2040		4	0	0	2040		7	0	0	2400		4	0	0	2040
5	0	0	2040		5	12.1	0	2040		5	0	0	2040		5	0	0	2040		5	0	0	2040		5	0	0	2040		8	0	0	2400		5	6.3	0	2040
6	0	0	2040		6	0	0	2040		6	0	0	2040		6	0	0	2040		6	0	0	2040		6	29.1	0.7	2040		9	0	0	2400		6	0	0	2040
7	0	0	2040		7	32.8	0	2040		7	0.4	0	2040		7	0	0	2040		7	0	0	2040		7	0	0	2040		10	0	0	2400		7	0	0	2040
8	4.3	0	2040		8	0	0	2040		8	0	0	2040		8	0	0	2040		8	0	0	2040		8	0	0	2040		11	0	0	2400		8	0	0	2040
9	0.3	0	2040		9	0	0	2040		9	0	0	2040		9	0	0	2040		9	0.2	0	2040		9	0.3	0	2040		12	0	0	2400		9	0	0	2040
10	0	0	2040		10	4.2	0	2040		10	0	0	2040		10	0	0	2040		10	0	0	2040		10	0	0	2040							10	0	0	2040
11	0	0	2040		11	18.6	0	2040		11	0	0	2040		11	0	0	2040		11	2.7	0	2040		11	0	0	2040							11	0	0	2040
12	0.4	0	2040		12	0	0	2040		12	0	0	2040		12	0	0	2040		12	0	0	2040		12	30.4	1.6	2040							12	0	0	2040
13	0	0	2040		13	30.5	0	2040		13	0	0	2040		13	0	0	2040		13	0	0	2040		13	0	0	2040							13	0	0	2040
14	0	0	2040		14	0	0	2040		14	0	0	2040		14	0	0	2040		14	4.8	0	2040		14	0	0	2040							14	0	0	2040
15	0	0	2040		15	0	0	2040		15	0	0	2040		15	0	0	2040		15	0	0	2040		15	0	0	2040							15	0	0	2040
1	0.4	0	2100		1	0	0	2100		1	0.6	0	2100		1	0	0	2100		1	60.9	0	2100		1	0	0	2100							1	0	0	2100
2	22.1	0	2100		2	163.4	27.7	2100		2	0	0	2100		2	0	0	2100		2	0	0	2100		2	0	0	2100							2	20.8	0	2100
3	0	0	2100		3	2	0	2100		3	0	0	2100		3	0	0	2100		3	4.7	0.6	2100		3	0	0	2100							3	0	0	2100
4	0	0	2100		4	0	0	2100		4	0	0	2100		4	0	0	2100		4	0	0	2100		4	0	0	2100							4	0	0	2100
5	0	0	2100		5	0.4	0	2100		5	1.4	0	2100		5	0	0	2100		5	0	0	2100		5	0	0	2100							5	0	0	2100
6	0	0	2100		6	0	0	2100		6	0	0	2100		6	0	0	2100		6	0	0	2100		6	28.3	0	2100							6	0.4	0	2100
7	0	0	2100		7	35.5	0	2100		7	0	0	2100		7	0	0	2100		7	0	0	2100		7	0	0	2100							7	0	0	2100
8	0	0	2100		8	0	0	2100		8	0	0	2100		8	0	0	2100		8	0	0	2100		8	0	0	2100							8	0	0	2100
9	1.3	0	2100		9	0	0	2100		9	0	0	2100		9	0	0	2100		9	0	0	2100		9	0	0	2100							9	0	0	2100
10	0	0	2100		10	0	0	2100		10	1.3	0	2100		10	0	0	2100		10	0.4	0	2100		10	0	0	2100							10	0	0	2100
11	0.4	0	2100		11	22.2	0	2100		11	0	0	2100		11	0	0	2100		11	0.6	0	2100		11	0	0	2100							11	25.1	0	2100
12	0.7	0	2100		12	0	0	2100		12	0	0	2100		12	0	0	2100		12	0	0	2100		12	15.3	0	2100							12	0	0	2100
13	1.6	0	2100		13	0	0	2100		13	0	0	2100		13	0	0	2100		13	44.9	0	2100		13	9	0	2100							13	0	0	2100
14	0	0	2100		14	0	0	2100		14	0	0	2100		14	0.3	0	2100		14	0	0	2100		14	0	0	2100							14	0	0	2100
15	32.9	0	2100		15	0	0	2100		15	0	0	2100		15	0	0	2100		15	0	0	2100		15	0	0	2100							15	11.4	0	2100
1	3.8	0	2160		1	0	0	2160		1	0	0	2160		1	0	0	2160		1	17.5	0	2160		1	0	0	2160							1	0	0	2160
2	0	0	2160		2	12.7	0	2160		2	0	0	2160		2	0	0	2160		2	0	0	2160		2	0	0	2160							2	26.4	0	2160
3	0	0	2160		3	2	0	2160		3	0	0	2160		3	0	0	2160		3	50.9	1.6	2160		3	0	0	2160							3	0	0	2160
4	0	0	2160		4	0	0	2160		4	0	0	2160		4	0	0	2160		4	0	0	2160		4	0	0	2160							4	0	0	2160
5	0	0	2160		5	0	0	2160		5	0.5	0	2160		5	0	0	2160		5	0	0	2160		5	0	0	2160							5	0	0	2160
6	0	0	2160		6	0	0	2160		6	0	0	2160		6	0	0	2160		6	0	0	2160		6	33	0.4	2160							6	0	0	2160
7	0.8	0	2160		7	50.3	0	2160		7	0	0	2160		7	0	0	2160		7	0	0	2160		7	0	0	2160							7	0	0	2160
8	0	0	2160		8	0	0	2160		8	2.5	0	2160		8	0	0	2160		8	0.4	0	2160		8	19.9	0	2160							8	0	0	2160
9	37.8	0	2160		9	8.5	0	2160		9	0	0	2160		9	0	0	2160		9	0	0	2160		9	0	0	2160							9	0	0	2160
10	0	0	2160		10	0.6	0	2160		10	0	0	2160		10	0	0	2160		10	0.7	0	2160		10	0	0	2160							10	2.2	0	2160
11	0	0	2160		11	23.3	0	2160		11	0	0	2160		11	0	0	2160		11	0	0	2160		11	0	0	2160							11	44.1	0	2160
12	0	0	2160		12	0	0	2160		12	0	0	2160		12	0	0	2160		12	0	0	2160		12	17.2	0	2160							12	0	0	2160
13	0	0	2160		13	0	0	2160		13	0	0	2160		13	0	0	2160		13	0	0	2160		13	5.6	0	2160							13	0	0	2160
14	0	0	2160		14	0	0	2160		14	0	0	2160		14	0	0	2160		14	0	0	2160		14	23.2	0.7	2160							14	1	0	2160
15	0.9	0	2160		15	0	0	2160		15	0	0	2160		15	0	0	2160		15	0	0	2160		15	0	0	2160							15	0.2	0	2160
1	48.3	0	2220		1	0	0	2220		1	0	0	2220		1	0	0	2220		1	0	0	2220		1	0	0	2220							1	40.1	0	2220
2	0.3	0	2220		2	9.2	0.3	2220		2	0	0	2220		2	0	0	2220		2	0	0	2220		2	0	0	2220							2	20.5	0	2220
3	0	0	2220		3	0.1	0	2220		3	0	0	2220		3	0	0	2220		3	69.7	0	2220		3	0	0	2220							3	0	0	2220
4	0	0	2220		4	0	0	2220		4	0	0	2220		4	0	0	2220		4	0	0	2220		4	0	0	2220							4	0	0	2220
5	0	0	2220		5	0	0	2220		5	0	0	2220		5	0	0	2220		5	0	0	2220		5	0	0	2220							5	14.5	0	2220
6	0	0	2220		6	0	0	2220		6	0	0	2220		6	0	0	2220		6	0	0	2220		6	41.5	1	2220							6	0	0	2220
7	0	0	2220		7	0.3	0	2220		7	32.7	0	2220		7	0	0	2220		7	0	0	2220		7	0	0	2220							7	8.7	0	2220
8	17.8	4.6	2220		8	0	0	2220		8	0.3	0	2220		8	0	0	2220		8	6.6	0	2220		8	0	0	2220							8	0	0	2220
9	28.7	0.4	2220		9	0	0	2220		9	0	0	2220		9	0	0	2220		9	0	0	2220		9	0	0	2220							9	0	0	2220
10	0.9	0	2220		10	0.6	0	2220		10	0	0	2220		10	0	0	2220		10	3	0	2220		10	0	0	2220							10	0.2	0	2220
11	0.4	0	2220		11	28.7	0	2220		11	0.2	0	2220		11	0	0	2220		11	0	0	2220		11	0.4	0	2220							11	85.7	0	2220
12	0	0	2220		12	0	0	2220		12	0	0	2220		12	0	0	2220		12	0	0	2220		12	0	0	2220							12	0	0	2220
13	0.1	0	2220		13	0	0	2220		13	0	0	2220		13	0	0	2220		13	1.4	0	2220		13	25.4	0	2220							13	2.7	0	2220
14	0	0	2220		14	0	0	2220		14	0	0	2220		14	0.1	0	2220		14	0.4	0	2220		14	37.9	7.9	2220							14	0	0	2220
15	0	0	2220		15	0	0	2220		15	0	0	2220		15	0	0	2220		15	0	0	2220		15	0	0	2220							15	0.2	0	2220
1	1.6	0	2280		1	0	0	2280		1	178.8	0	2280		1	0	0	2280		1	0	0	2280		1	0	0	2280							1	0	0	2280
2	0	0	2280		2	26.8	0	2280		2	0	0	2280		2	0	0	2280		2	0	0	2280		2	0	0	2280							2	26.7	0	2280
3	0	0	2280		3	7.2	0	2280		3	0	0	2280		3	0	0	2280		3	48.6	8.2	2280		3	0	0	2280							3	0	0	2280
4	0	0	2280		4	0	0	2280		4	0	0	2280		4	8.1	0	2280		4	0.6	0	2280		4	0	0	2280							4	0	0	2280
5	4.1	0	2280		5	2.9	0	2280		5	0	0	2280		5	0	0	2280		5	0	0	2280		5	0	0	2280							5	0	0	2280
6	0	0	2280		6	0	0	2280		6	0	0	2280		6	0	0	2280		6	0	0	2280		6	24.3	0	2280							6	0	0	2280
7	0	0	2280		7	1.4	0	2280		7	0	0	2280		7	0	0	2280		7	0	0	2280		7	0	0	2280							7	0.8	0	2280
8	34.6	0	2280		8	0	0	2280		8	6.5	0	2280		8	0	0	2280		8	3	0	2280		8	0	0	2280							8	0	0	2280
9	34.7	0	2280		9	30.8	6.3	2280		9	0	0	2280		9	0	0	2280		9	0	0	2280		9	0	0	2280							9	0	0	2280
10	0	0	2280		10	0	0	2280		10	0	0	2280		10	0	0	2280		10	1	0	2280		10	0	0	2280							10	0	0	2280
11	0	0	2280		11	30.3	0	2280		11	0	0	2280		11	0	0	2280		11	0	0	2280		11	0	0	2280							11	0	0	2280
12	33.8	0	2280		12	1.8	0	2280		12	0	0	2280		12	0	0	2280		12	0	0	2280		12	0	0	2280							12	0	0	2280
13	23.2	0	2280		13	0	0	2280		13	0	0	2280		13	0	0	2280		13	0	0	2280		13	25.6	0	2280							13	3.3	0	2280
14	0	0	2280		14	0	0	2280		14	0	0	2280		14	0.4	0	2280		14	0	0	2280		14	49.3	1	2280							14	0	0	2280
15	0	0	2280		15	0	0	2280		15	0	0	2280		15	6.9	0	2280		15	0	0	2280		15	0	0	2280							15	0	0	2280
1	0	0	2340		1	0	0	2340		1	24.7	0	2340		1	0	0	2340		1	0	0	2340		1	0	0	2340							1	0	0	2340
2	0	0	2340		2	69	4.7	2340		2	73.6	0	2340		2	0	0	2340		2	30.8	0.6	2340		2	0.1	0	2340							2	17.4	0	2340
3	0	0	2340		3	64.7	0	2340		3	1.5	0	2340		3	0	0	2340		3	43.8	4.5	2340		3	0.3	0	2340							3	0	0	2340
4	0	0	2340		4	0	0	2340		4	0	0	2340		4	0	0	2340		4	0.4	0	2340		4	10.3	0	2340							4	8.1	0	2340
5	46.5	0	2340		5	22.3	0	2340		5	0	0	2340		5	0	0	2340		5	0	0	2340		5	0	0	2340							5	0	0	2340
6	0	0	2340		6	0	0	2340		6	0	0	2340		6	0	0	2340		6	0	0	2340		6	26.4	0	2340							6	0	0	2340
7	4.5	0	2340		7	0	0	2340		7	0	0	2340		7	0	0	2340		7	0	0	2340		7	0	0	2340							7	0	0	2340
8	10.6	0	2340		8	0	0	2340		8	0	0	2340		8	0	0	2340		8	0	0	2340		8	0	0	2340							8	0	0	2340
9	26.3	0	2340		9	43.6	0	2340		9	0	0	2340		9	0	0	2340		9	0	0	2340		9	2	0	2340							9	0	0	2340
10	0	0	2340		10	11.8	0	2340		10	0	0	2340		10	0	0	2340		10	0	0	2340		10	0	0	2340							10	0	0	2340
11	0	0	2340		11	22.6	0	2340		11	0	0	2340		11	0	0	2340		11	0	0	2340		11	0	0	2340							11	0	0	2340
12	31.3	0	2340		12	5.7	0	2340		12	0	0	2340		12	0	0	2340		12	0	0	2340		12	0	0	2340							12	0	0	2340
13	19.6	0	2340		13	0	0	2340		13	0	0	2340		13	0	0	2340		13	0	0	2340		13	0	0	2340							13	0	0	2340
14	20.8	5	2340		14	0	0	2340		14	0	0	2340		14	0.4	0	2340		14	0	0	2340		14	23.4	0	2340							14	1.4	0	2340
15	0.4	0	2340		15	0	0	2340		15	0	0	2340		15	0.1	0	2340		15	0	0	2340		15	0	0	2340							15	0	0	2340
1	0.6	0	2399.9		1	0	0	2399.9		1	0	0	2399.9		1	0	0	2399.9		1	0	0	2399.9		1	0	0	2399.9							1	1.3	0	2399.9
2	50.8	0	2399.9		2	60.3	0.6	2399.9		2	0	0	2399.9		2	0	0	2399.9		2	30.6	0	2399.9		2	0	0	2399.9							2	41.8	0	2399.9
3	0	0	2399.9		3	0	0	2399.9		3	1.8	0	2399.9		3	0	0	2399.9		3	51.7	15.8	2399.9		3	0	0	2399.9							3	0	0	2399.9
4	1.8	0	2399.9		4	0	0	2399.9		4	0	0	2399.9		4	0	0	2399.9		4	0	0	2399.9		4	0	0	2399.9							4	0	0	2399.9
5	0.7	0	2399.9		5	1.9	0	2399.9		5	0	0	2399.9		5	0	0	2399.9		5	0	0	2399.9		5	0	0	2399.9							5	0	0	2399.9
6	0	0	2399.9		6	0	0	2399.9		6	0	0	2399.9		6	0	0	2399.9		6	0	0	2399.9		6	20.8	4.3	2399.9							6	0	0	2399.9
7	14.9	0	2399.9		7	0	0	2399.9		7	0	0	2399.9		7	0	0	2399.9		7	0	0	2399.9		7	0	0	2399.9							7	0	0	2399.9
8	27.7	0	2399.9		8	0	0	2399.9		8	1	0	2399.9		8	0	0	2399.9		8	0	0	2399.9		8	0	0	2399.9							8	0	0	2399.9
9	25	0	2399.9		9	40.8	0	2399.9		9	0	0	2399.9		9	0	0	2399.9		9	0	0	2399.9		9	0	0	2399.9							9	0	0	2399.9
10	0	0	2399.9		10	0	0	2399.9		10	0	0	2399.9		10	0	0	2399.9		10	0	0	2399.9		10	0	0	2399.9							10	0.2	0	2399.9
11	0	0	2399.9		11	26.7	0	2399.9		11	0	0	2399.9		11	0	0	2399.9		11	0	0	2399.9		11	0	0	2399.9							11	0	0	2399.9
12	0.2	0	2399.9		12	0.1	0	2399.9		12	0	0	2399.9		12	0	0	2399.9		12	0	0	2399.9		12	0	0	2399.9							12	0	0	2399.9
13	46.2	0	2399.9		13	0	0	2399.9		13	0	0	2399.9		13	0	0	2399.9		13	0	0	2399.9		13	0	0	2399.9							13	0	0	2399.9
14	24.4	0	2399.9		14	0.4	0	2399.9		14	0	0	2399.9		14	0	0	2399.9		14	0.6	0	2399.9		14	45.6	1	2399.9							14	0	0	2399.9
15	0	0	2399.9		15	0	0	2399.9		15	0	0	2399.9		15	0	0	2399.9		15	0	0	2399.9		15	0	0	2399.9							15	51.2	0	2399.9
1	0	0	2400		1	0	0	2400		1	0	0	2400		1	0	0	2400		1	0	0	2400		1	0	0	2400							1	0	0	2400
2	0	0	2400		2	0	0	2400		2	0	0	2400		2	0	0	2400		2	0	0	2400		2	0	0	2400							2	0	0	2400
3	0	0	2400		3	0	0	2400		3	0	0	2400		3	0	0	2400		3	0	0	2400		3	0	0	2400							3	0	0	2400
4	0	0	2400		4	0	0	2400		4	0	0	2400		4	0	0	2400		4	0	0	2400		4	0	0	2400							4	0	0	2400
5	0	0	2400		5	0	0	2400		5	0	0	2400		5	0	0	2400		5	0	0	2400		5	0	0	2400							5	0	0	2400
6	0	0	2400		6	0	0	2400		6	0	0	2400		6	0	0	2400		6	0	0	2400		6	0	0	2400							6	0	0	2400
7	0.2	0	2400		7	0	0	2400		7	0	0	2400		7	0	0	2400		7	0	0	2400		7	0	0	2400							7	0	0	2400
8	0.1	0	2400		8	0	0	2400		8	0	0	2400		8	0	0	2400		8	0	0	2400		8	0	0	2400							8	0	0	2400
9	0.3	0	2400		9	0	0	2400		9	0	0	2400		9	0	0	2400		9	0	0	2400		9	0	0	2400							9	0	0	2400
10	0	0	2400		10	0	0	2400		10	0	0	2400		10	0	0	2400		10	0	0	2400		10	0	0	2400							10	0	0	2400
11	0	0	2400		11	0	0	2400		11	0	0	2400		11	0	0	2400		11	0	0	2400		11	0	0	2400							11	0	0	2400
12	0	0	2400		12	0	0	2400		12	0	0	2400		12	0	0	2400		12	0	0	2400		12	0	0	2400							12	0	0	2400
13	0	0	2400		13	0	0	2400		13	0	0	2400		13	0	0	2400		13	0	0	2400		13	0	0	2400							13	0	0	2400
14	0	0	2400		14	0	0	2400		14	0	0	2400		14	0	0	2400		14	0	0	2400		14	0	0	2400							14	0	0	2400
15	0	0	2400		15	0	0	2400		15	0	0	2400		15	0	0	2400		15	0	0	2400		15	0	0	2400							15	0.4	0	2400

## Sheet: Supplementary Data_trout eggs
diameter of infected trout eggs (mm)
control (at 35 dpf)	cotrol (at 41 dpf)	A. aquaticus involved (at 35 dpf)	A. aquaticus involved (at 41 dpf)
10.2585	13.321	7.0285	10.92
14.2945	13.558	6.919	8.276
10.964	9.471	7.055	11.6035
9.5805	15.165	8.6905	10.9415
10.047	12.355	7.0685	9.8415
6.9975	13.5215	6.785	6.7165
10.374	15.656	6.5875	6.218
6.679	12.593	6.746	6.5985
7.033	13.3335	11.699	8.2195
7.0955	10.4335	9.992	7.281
7.0905	11.4825	6.9175	7.2905
6.3765	7.05	7.9175	7.5085
6.185	5.9015	11.44
